# Supplementary material for: Taxonomy of Malagasy Nesomyrmex brevicornis species-group using conventional morphology-based approach
Source: Zookeys. 2016 Sep 12;(616):125–59. doi: 10.3897/zookeys.616.9532 (PMC5027765; doi:10.3897/zookeys.616.9532)
Supplement: XML Treatment for Nesomyrmex longiceps [file zookeys.616.9532-treatment6.xml]

<!DOCTYPE tp:taxon-treatment
  PUBLIC "-//TaxonX//DTD Taxonomic Treatment Publishing DTD v0 20100105//EN" "tax-treatment-NSO.dtd">
<tp:taxon-treatment xmlns:tp="http://www.plazi.org/taxpub"><tp:treatment-meta><kwd-group><label>Taxon classification</label><kwd><named-content content-type="kingdom">Animalia</named-content></kwd><kwd><named-content content-type="order">Hymenoptera</named-content></kwd><kwd><named-content content-type="family">Formicidae</named-content></kwd></kwd-group><mixed-citation publication-type="journal"><person-group><name><surname>Csősz</surname><given-names>Sándor</given-names></name><name><surname>Fisher</surname><given-names>Brian L.</given-names></name></person-group><article-title>Taxonomy of Malagasy <italic><tp:taxon-name><tp:taxon-name-part taxon-name-part-type="genus">Nesomyrmex</tp:taxon-name-part> <tp:taxon-name-part taxon-name-part-type="species">brevicornis</tp:taxon-name-part></tp:taxon-name></italic> species-group using conventional morphology-based approach</article-title><source>Zookeys</source><day>12</day><month>9</month><year>2016</year><volume>2016</volume><issue>616</issue><fpage>125</fpage><lpage>159</lpage><pub-id pub-id-type="doi">10.3897/zookeys.616.9532</pub-id></mixed-citation></tp:treatment-meta><tp:nomenclature><tp:taxon-name>
              <tp:taxon-name-part taxon-name-part-type="genus">Nesomyrmex</tp:taxon-name-part>
              <tp:taxon-name-part taxon-name-part-type="species">longiceps</tp:taxon-name-part>
              <object-id xmlns:xlink="http://www.w3.org/1999/xlink" content-type="zoobank" xlink:type="simple">http://zoobank.org/FA8BB966-98EF-403F-B7B1-3D62C36E3B1C</object-id>
            </tp:taxon-name><tp:taxon-authority>Csősz &amp; Fisher</tp:taxon-authority><tp:taxon-status xmlns:xlink="http://www.w3.org/1999/xlink" xlink:type="simple">sp. n.</tp:taxon-status><xref ref-type="fig" rid="F13">Figs 30–32</xref><xref ref-type="fig" rid="F14">, 33</xref><xref ref-type="table" rid="T1">, Table 1</xref><!--PageBreak--></tp:nomenclature><tp:treatment-sec sec-type="type material" id="SECID0EWGCI"><title>Type material investigated.</title><p><bold>Holotype: <ext-link xmlns:xlink="http://www.w3.org/1999/xlink" ext-link-type="uri" xlink:href="http://data.antweb.org/specimen/CASENT0488528" xlink:type="simple">CASENT0488528</ext-link></bold>, collection code: BLF06584, Parc National de Namoroka, 16.9 km 317° NW Vilanandro, <named-content xmlns:xlink="http://www.w3.org/1999/xlink" content-type="dwc:verbatimCoordinates" xlink:type="simple"><named-content content-type="geo-json" specific-use="{&#34;type&#34;:&#34;Point&#34;,&#34;coordinates&#34;:[45.310000,-16.406670]}" id="NCID0EGHCI" xlink:type="simple">-16.40667°, 45.31°</named-content></named-content>, alt 100 m, Fisher, Griswold et al., 11.12.2002, (1w, <abbrev xmlns:xlink="http://www.w3.org/1999/xlink" content-type="institution" xlink:title="California Academy of Sciences, San Francisco, California, U.S.A." id="ABBRID0ELHCI" xlink:type="simple">CASC</abbrev>, <ext-link xmlns:xlink="http://www.w3.org/1999/xlink" ext-link-type="uri" xlink:href="http://data.antweb.org/specimen/CASENT0488528" xlink:type="simple">CASENT0488528</ext-link>);</p><p><bold>Paratype: <ext-link xmlns:xlink="http://www.w3.org/1999/xlink" ext-link-type="uri" xlink:href="http://data.antweb.org/specimen/CASENT0488529" xlink:type="simple">CASENT0488529</ext-link></bold>, collection code: BLF06584, Parc National de Namoroka, 16.9 km 317° NW Vilanandro, <named-content xmlns:xlink="http://www.w3.org/1999/xlink" content-type="dwc:verbatimCoordinates" xlink:type="simple"><named-content content-type="geo-json" specific-use="{&#34;type&#34;:&#34;Point&#34;,&#34;coordinates&#34;:[45.310000,-16.406670]}" id="NCID0EAICI" xlink:type="simple">-16.40667°, 45.31°</named-content></named-content>, alt 100 m, Fisher, Griswold et al., 11.12.2002, (1w, <abbrev xmlns:xlink="http://www.w3.org/1999/xlink" content-type="institution" xlink:title="California Academy of Sciences, San Francisco, California, U.S.A." id="ABBRID0EFICI" xlink:type="simple">CASC</abbrev>);</p></tp:treatment-sec><tp:treatment-sec sec-type="material" id="SECID0EJICI"><title>Material examined.</title><p><bold>MADAGASCAR: <ext-link xmlns:xlink="http://www.w3.org/1999/xlink" ext-link-type="uri" xlink:href="http://data.antweb.org/specimen/CASENT0400876" xlink:type="simple">CASENT0400876</ext-link></bold>, collection code: BLF02660, Réserve Spéciale d’Ambre, 3.5 km 235° SW Sakaramy, <named-content xmlns:xlink="http://www.w3.org/1999/xlink" content-type="dwc:verbatimCoordinates" xlink:type="simple"><named-content content-type="geo-json" specific-use="{&#34;type&#34;:&#34;Point&#34;,&#34;coordinates&#34;:[49.242170,-12.468890]}" id="NCID0EZICI" xlink:type="simple">-12.46889°, 49.24217°</named-content></named-content>, alt 325 m, Fisher, Griswold et al., 01.26.2001, (1w, <abbrev xmlns:xlink="http://www.w3.org/1999/xlink" content-type="institution" xlink:title="California Academy of Sciences, San Francisco, California, U.S.A." id="ABBRID0E5ICI" xlink:type="simple">CASC</abbrev>); <bold><ext-link xmlns:xlink="http://www.w3.org/1999/xlink" ext-link-type="uri" xlink:href="http://data.antweb.org/specimen/CASENT0422685" xlink:type="simple">CASENT0422685</ext-link></bold>, collection code: BLF02660, Réserve Spéciale d’Ambre, 3.5 km 235° SW Sakaramy, <named-content xmlns:xlink="http://www.w3.org/1999/xlink" content-type="dwc:verbatimCoordinates" xlink:type="simple"><named-content content-type="geo-json" specific-use="{&#34;type&#34;:&#34;Point&#34;,&#34;coordinates&#34;:[49.242170,-12.468890]}" id="NCID0ELJCI" xlink:type="simple">-12.46889°, 49.24217°</named-content></named-content>, alt 325 m, Fisher, Griswold et al., 01.26.2001, (1w, <abbrev xmlns:xlink="http://www.w3.org/1999/xlink" content-type="institution" xlink:title="California Academy of Sciences, San Francisco, California, U.S.A." id="ABBRID0EQJCI" xlink:type="simple">CASC</abbrev>);</p></tp:treatment-sec><tp:treatment-sec sec-type="etymology" id="SECID0EUJCI"><title>Etymology.</title><p>This name (<tp:taxon-name><tp:taxon-name-part taxon-name-part-type="species">longiceps</tp:taxon-name-part></tp:taxon-name>) refers to the relatively elongated head of workers of this species.</p></tp:treatment-sec><tp:treatment-sec sec-type="diagnosis" id="SECID0EDKCI"><title>Diagnosis in key.</title><p><bold>Description of workers.</bold> Body color: yellow. Body color pattern: concolorous. Absolute cephalic size: 531 [478, 556]. Cephalic length vs. maximum width of head capsule (<abbrev xmlns:xlink="http://www.w3.org/1999/xlink" xlink:title="Maximum cephalic length in median line. The head must be carefully tilted to the position providing the true maximum" id="ABBRID0ELKCI" xlink:type="simple">CL</abbrev>/<abbrev xmlns:xlink="http://www.w3.org/1999/xlink" xlink:title="Maximum width of head capsule without the compound eyes" id="ABBRID0EOKCI" xlink:type="simple">CWb</abbrev>): 1.43 [1.42, 1.46]. Postocular distance vs. cephalic length (PoOc/<abbrev xmlns:xlink="http://www.w3.org/1999/xlink" xlink:title="Maximum cephalic length in median line. The head must be carefully tilted to the position providing the true maximum" id="ABBRID0ERKCI" xlink:type="simple">CL</abbrev>): 0.44 [0.42, 0.45]. Postocular sides of cranium contour frontal view orientation: converging posteriorly. Postocular sides of cranium contour frontal view shape: broadly convex. Vertex contour line in frontal view shape: straight. Vertex sculpture: main sculpture absent, ground sculpture absent, smooth and shiny. Setal pits on head dorsum: inconspicuous with obscure demarcation. Gena contour line in frontal view <!--PageBreak-->shape: straight. Genae contour from anterior view orientation: converging. Gena sculpture: ground sculpture areolate, main sculpture costulate. Concentric carinae laterally surrounding antennal foramen: present. Eye length vs. absolute cephalic size (<abbrev xmlns:xlink="http://www.w3.org/1999/xlink" xlink:title="Maximum diameter of the compound eye" id="ABBRID0EWKCI" xlink:type="simple">EL</abbrev>/<abbrev xmlns:xlink="http://www.w3.org/1999/xlink" xlink:title="Absolute cephalic size" id="ABBRID0EZKCI" xlink:type="simple">CS</abbrev>): 0.22 [0.21, 0.23]. Frontal carina distance vs. absolute cephalic size (<abbrev xmlns:xlink="http://www.w3.org/1999/xlink" xlink:title="Frontal carina distance" id="ABBRID0E3KCI" xlink:type="simple">FRS</abbrev>/<abbrev xmlns:xlink="http://www.w3.org/1999/xlink" xlink:title="Absolute cephalic size" id="ABBRID0E6KCI" xlink:type="simple">CS</abbrev>): 0.26 [0.25, 0.28]. Longitudinal carinae on median region of frons: absent. Smooth median region on frons: present. Antennomere count: 12. Scape length vs. absolute cephalic size (<abbrev xmlns:xlink="http://www.w3.org/1999/xlink" xlink:title="Scape length" id="ABBRID0ECLCI" xlink:type="simple">SL</abbrev>/<abbrev xmlns:xlink="http://www.w3.org/1999/xlink" xlink:title="Absolute cephalic size" id="ABBRID0EFLCI" xlink:type="simple">CS</abbrev>): 0.63 [0.61, 0.65]. Median clypeal notch: present. Ground sculpture of submedian area of clypeus: present. Median carina of clypeus: absent. Metanotal depression: present. Dorsal region of mesosoma sculpture: imbricate, main sculpture absent. Lateral region of pronotum sculpture: ground sculpture areolate, main sculpture absent. Mesopleuron sculpture: ground sculpture areolate, main sculpture absent. Metapleuron sculpture: ground sculpture areolate, main sculpture absent. Petiole width vs. absolute cephalic size (<abbrev xmlns:xlink="http://www.w3.org/1999/xlink" xlink:title="Maximum width of petiole in dorsal view" id="ABBRID0EILCI" xlink:type="simple">PEW</abbrev>/<abbrev xmlns:xlink="http://www.w3.org/1999/xlink" xlink:title="Absolute cephalic size" id="ABBRID0ELLCI" xlink:type="simple">CS</abbrev>): 0.19 [0.19, 0.19]. Dorsal region of petiole sculpture: ground sculpture areolate, main sculpture dispersed rugose. Postpetiole width vs. absolute cephalic size (<abbrev xmlns:xlink="http://www.w3.org/1999/xlink" xlink:title="Postpetiole width" id="ABBRID0EOLCI" xlink:type="simple">PPW</abbrev>/<abbrev xmlns:xlink="http://www.w3.org/1999/xlink" xlink:title="Absolute cephalic size" id="ABBRID0ERLCI" xlink:type="simple">CS</abbrev>): 0.27 [0.26, 0.28]. Dorsal region of postpetiole sculpture: ground sculpture smooth, main sculpture absent. Surface of first gastral tergite: imbricate sculpture absent.</p><fig id="F13" position="float" orientation="portrait"><label>Figures 30–32.</label><caption><p><italic><tp:taxon-name><tp:taxon-name-part taxon-name-part-type="genus">Nesomyrmex</tp:taxon-name-part> <tp:taxon-name-part taxon-name-part-type="species">longiceps</tp:taxon-name-part></tp:taxon-name></italic> sp. n. holotype worker (<ext-link xmlns:xlink="http://www.w3.org/1999/xlink" ext-link-type="uri" xlink:href="http://data.antweb.org/specimen/CASENT0488528" xlink:type="simple">CASENT0488528</ext-link>). Head in full-face view (<bold>30</bold>), dorsal view of the body (<bold>31</bold>), lateral view of the body (<bold>32</bold>).</p></caption><graphic xmlns:xlink="http://www.w3.org/1999/xlink" xlink:href="zookeys-616-125-g013.jpg" position="float" orientation="portrait" xlink:type="simple" id="oo_102720.jpg"/></fig></tp:treatment-sec><tp:treatment-sec sec-type="distribution" id="SECID0EWMCI"><title>Distribution.</title><p>This species is known to occur in northwestern Madagascar from 100–325 m (Fig. <xref ref-type="fig" rid="F14">33</xref>). The known samples were collected in tropical dry forests.</p><fig id="F14" position="float" orientation="portrait"><label>Figure 33.</label><caption><p>Geographic distribution of <italic><tp:taxon-name><tp:taxon-name-part taxon-name-part-type="genus">Nesomyrmex</tp:taxon-name-part> <tp:taxon-name-part taxon-name-part-type="species">longiceps</tp:taxon-name-part></tp:taxon-name></italic> sp. n.. The known localities of <italic><tp:taxon-name><tp:taxon-name-part taxon-name-part-type="genus">Nesomyrmex</tp:taxon-name-part> <tp:taxon-name-part taxon-name-part-type="species">longiceps</tp:taxon-name-part></tp:taxon-name></italic> sp. n. in Madagascar.</p></caption><graphic xmlns:xlink="http://www.w3.org/1999/xlink" xlink:href="zookeys-616-125-g014.jpg" position="float" orientation="portrait" xlink:type="simple" id="oo_102721.jpg"/></fig><!--PageBreak--></tp:treatment-sec><tp:treatment-sec><!--Section generated to contain objects referenced in tp:taxon-treatment.--><table-wrap id="T1" position="float" orientation="portrait"><label>Table 1.</label><caption><p>Mean of morphometric ratios calculated species-wise on individual level. Morphometric traits are divided by absolute cephalic size (<abbrev xmlns:xlink="http://www.w3.org/1999/xlink" xlink:title="Absolute cephalic size" id="ABBRID0E6MAE" xlink:type="simple">CS</abbrev>), ±SD are provided in the upper row, minimum and maximum values are given in parentheses in the lower row.</p></caption><table id="TID0EMJBG" rules="all"><tbody><tr><th rowspan="1" colspan="1"/><th rowspan="1" colspan="1">
              <italic><tp:taxon-name><tp:taxon-name-part taxon-name-part-type="species">brevicornis</tp:taxon-name-part></tp:taxon-name></italic> (n = 3)</th><th rowspan="1" colspan="1">
              <italic><tp:taxon-name><tp:taxon-name-part taxon-name-part-type="species">brunneus</tp:taxon-name-part></tp:taxon-name></italic> (n = 36)</th><th rowspan="1" colspan="1">
              <italic><tp:taxon-name><tp:taxon-name-part taxon-name-part-type="species">cingulatus</tp:taxon-name-part></tp:taxon-name></italic> (n = 26)</th><th rowspan="1" colspan="1">
              <italic><tp:taxon-name><tp:taxon-name-part taxon-name-part-type="species">edentatus</tp:taxon-name-part></tp:taxon-name></italic> (n = 3)</th><th rowspan="1" colspan="1">
              <italic><tp:taxon-name><tp:taxon-name-part taxon-name-part-type="species">flavigaster</tp:taxon-name-part></tp:taxon-name></italic> (n = 14)</th><th rowspan="1" colspan="1">
              <italic><tp:taxon-name><tp:taxon-name-part taxon-name-part-type="species">longiceps</tp:taxon-name-part></tp:taxon-name></italic> (n = 4)</th><th rowspan="1" colspan="1">
              <italic><tp:taxon-name><tp:taxon-name-part taxon-name-part-type="species">minutus</tp:taxon-name-part></tp:taxon-name></italic> (n = 29)</th><th rowspan="1" colspan="1">
              <italic><tp:taxon-name><tp:taxon-name-part taxon-name-part-type="species">punctaticeps</tp:taxon-name-part></tp:taxon-name></italic> (n = 17)</th><th rowspan="1" colspan="1">
              <italic><tp:taxon-name><tp:taxon-name-part taxon-name-part-type="species">sellaris</tp:taxon-name-part></tp:taxon-name></italic> (n = 15)</th></tr><tr><td rowspan="2" colspan="1">
              <bold><abbrev xmlns:xlink="http://www.w3.org/1999/xlink" xlink:title="Absolute cephalic size" id="ABBRID0EORAE" xlink:type="simple">CS</abbrev></bold>
            </td><td rowspan="1" colspan="1">506 ±33</td><td rowspan="1" colspan="1">721 ±58</td><td rowspan="1" colspan="1">459 ±25</td><td rowspan="1" colspan="1">546 ±13</td><td rowspan="1" colspan="1">637 ±51</td><td rowspan="1" colspan="1">531 ±36</td><td rowspan="1" colspan="1">472 ±31</td><td rowspan="1" colspan="1">473 ±30</td><td rowspan="1" colspan="1">449 ±36</td></tr><tr><td rowspan="1" colspan="1">[472, 536]</td><td rowspan="1" colspan="1">[620, 808]</td><td rowspan="1" colspan="1">[419, 515]</td><td rowspan="1" colspan="1">[535, 560]</td><td rowspan="1" colspan="1">[546, 740]</td><td rowspan="1" colspan="1">[478, 556]</td><td rowspan="1" colspan="1">[405, 549]</td><td rowspan="1" colspan="1">[424, 549]</td><td rowspan="1" colspan="1">[410, 557]</td></tr><tr><td rowspan="2" colspan="1">
              <bold><abbrev xmlns:xlink="http://www.w3.org/1999/xlink" xlink:title="Maximum cephalic length in median line. The head must be carefully tilted to the position providing the true maximum" id="ABBRID0EOTAE" xlink:type="simple">CL</abbrev>/<abbrev xmlns:xlink="http://www.w3.org/1999/xlink" xlink:title="Maximum width of the head" id="ABBRID0ERTAE" xlink:type="simple">CW</abbrev></bold>
            </td><td rowspan="1" colspan="1">1.32 ±0.05</td><td rowspan="1" colspan="1">1.12 ±0.03</td><td rowspan="1" colspan="1">1.34 ±0.04</td><td rowspan="1" colspan="1">1.19 ±0.00</td><td rowspan="1" colspan="1">1.21 ±0.02</td><td rowspan="1" colspan="1">1.42 ±0.02</td><td rowspan="1" colspan="1">1.29 ±0.05</td><td rowspan="1" colspan="1">1.17 ±0.04</td><td rowspan="1" colspan="1">1.16 ±0.04</td></tr><tr><td rowspan="1" colspan="1">[1.28, 1.37]</td><td rowspan="1" colspan="1">[1.07, 1.19]</td><td rowspan="1" colspan="1">[1.26, 1.39]</td><td rowspan="1" colspan="1">[1.18, 1.19]</td><td rowspan="1" colspan="1">[1.16, 1.25]</td><td rowspan="1" colspan="1">[1.40, 1.44]</td><td rowspan="1" colspan="1">[1.17, 1.36]</td><td rowspan="1" colspan="1">[1.11, 1.23]</td><td rowspan="1" colspan="1">[1.09, 1.25]</td></tr><tr><td rowspan="2" colspan="1">
              <bold><abbrev xmlns:xlink="http://www.w3.org/1999/xlink" xlink:title="Maximum cephalic length in median line. The head must be carefully tilted to the position providing the true maximum" id="ABBRID0ERVAE" xlink:type="simple">CL</abbrev>/<abbrev xmlns:xlink="http://www.w3.org/1999/xlink" xlink:title="Maximum width of head capsule without the compound eyes" id="ABBRID0EUVAE" xlink:type="simple">CWb</abbrev></bold>
            </td><td rowspan="1" colspan="1">1.33 ±0.02</td><td rowspan="1" colspan="1">1.14 ±0.02</td><td rowspan="1" colspan="1">1.37 ±0.04</td><td rowspan="1" colspan="1">1.20 ±0.01</td><td rowspan="1" colspan="1">1.24 ±0.02</td><td rowspan="1" colspan="1">1.43 ±0.02</td><td rowspan="1" colspan="1">1.29 ±0.05</td><td rowspan="1" colspan="1">1.20 ±0.04</td><td rowspan="1" colspan="1">1.18 ±0.03</td></tr><tr><td rowspan="1" colspan="1">[1.32, 1.35]</td><td rowspan="1" colspan="1">[1.09, 1.21]</td><td rowspan="1" colspan="1">[1.30, 1.45]</td><td rowspan="1" colspan="1">[1.19, 1.21]</td><td rowspan="1" colspan="1">[1.21, 1.29]</td><td rowspan="1" colspan="1">[1.42, 1.46]</td><td rowspan="1" colspan="1">[1.20, 1.36]</td><td rowspan="1" colspan="1">[1.14, 1.26]</td><td rowspan="1" colspan="1">[1.13, 1.25]</td></tr><tr><td rowspan="2" colspan="1">
              <bold>POoC/<abbrev xmlns:xlink="http://www.w3.org/1999/xlink" xlink:title="Maximum cephalic length in median line. The head must be carefully tilted to the position providing the true maximum" id="ABBRID0EVXAE" xlink:type="simple">CL</abbrev></bold>
            </td><td rowspan="1" colspan="1">0.52 ±0.01</td><td rowspan="1" colspan="1">0.44 ±0.03</td><td rowspan="1" colspan="1">0.51 ±0.01</td><td rowspan="1" colspan="1">0.48 ±0.01</td><td rowspan="1" colspan="1">0.43 ±0.01</td><td rowspan="1" colspan="1">0.44 ±0.01</td><td rowspan="1" colspan="1">0.52 ±0.01</td><td rowspan="1" colspan="1">0.49 ±0.01</td><td rowspan="1" colspan="1">0.51 ±0.01</td></tr><tr><td rowspan="1" colspan="1">[0.51, 0.52]</td><td rowspan="1" colspan="1">[0.39, 0.47]</td><td rowspan="1" colspan="1">[0.49, 0.52]</td><td rowspan="1" colspan="1">[0.47, 0.49]</td><td rowspan="1" colspan="1">[0.41, 0.45]</td><td rowspan="1" colspan="1">[0.42, 0.45]</td><td rowspan="1" colspan="1">[0.51, 0.54]</td><td rowspan="1" colspan="1">[0.47, 0.51]</td><td rowspan="1" colspan="1">[0.49, 0.53]</td></tr><tr><td rowspan="2" colspan="1">
              <bold><abbrev xmlns:xlink="http://www.w3.org/1999/xlink" xlink:title="Frontal carina distance" id="ABBRID0EVZAE" xlink:type="simple">FRS</abbrev>/<abbrev xmlns:xlink="http://www.w3.org/1999/xlink" xlink:title="Absolute cephalic size" id="ABBRID0EYZAE" xlink:type="simple">CS</abbrev></bold>
            </td><td rowspan="1" colspan="1">0.36 ±0.02</td><td rowspan="1" colspan="1">0.33 ±0.01</td><td rowspan="1" colspan="1">0.31 ±0.01</td><td rowspan="1" colspan="1">0.30 ±0.01</td><td rowspan="1" colspan="1">0.34 ±0.01</td><td rowspan="1" colspan="1">0.26 ±0.01</td><td rowspan="1" colspan="1">0.35 ±0.02</td><td rowspan="1" colspan="1">0.33 ±0.01</td><td rowspan="1" colspan="1">0.29 ±0.01</td></tr><tr><td rowspan="1" colspan="1">[0.34, 0.37]</td><td rowspan="1" colspan="1">[0.31, 0.35]</td><td rowspan="1" colspan="1">[0.30, 0.33]</td><td rowspan="1" colspan="1">[0.29, 0.31]</td><td rowspan="1" colspan="1">[0.33, 0.36]</td><td rowspan="1" colspan="1">[0.25, 0.28]</td><td rowspan="1" colspan="1">[0.30, 0.39]</td><td rowspan="1" colspan="1">[0.32, 0.35]</td><td rowspan="1" colspan="1">[0.27, 0.30]</td></tr><tr><td rowspan="2" colspan="1">
              <bold><abbrev xmlns:xlink="http://www.w3.org/1999/xlink" xlink:title="Scape length" id="ABBRID0EY2AE" xlink:type="simple">SL</abbrev>/<abbrev xmlns:xlink="http://www.w3.org/1999/xlink" xlink:title="Absolute cephalic size" id="ABBRID0E22AE" xlink:type="simple">CS</abbrev></bold>
            </td><td rowspan="1" colspan="1">0.54 ±0.01</td><td rowspan="1" colspan="1">0.64 ±0.02</td><td rowspan="1" colspan="1">0.63 ±0.01</td><td rowspan="1" colspan="1">0.66 ±0.01</td><td rowspan="1" colspan="1">0.62 ±0.02</td><td rowspan="1" colspan="1">0.63 ±0.02</td><td rowspan="1" colspan="1">0.57 ±0.02</td><td rowspan="1" colspan="1">0.66 ±0.02</td><td rowspan="1" colspan="1">0.69 ±0.02</td></tr><tr><td rowspan="1" colspan="1">[0.53, 0.55]</td><td rowspan="1" colspan="1">[0.60, 0.67]</td><td rowspan="1" colspan="1">[0.60, 0.65]</td><td rowspan="1" colspan="1">[0.65, 0.67]</td><td rowspan="1" colspan="1">[0.59, 0.66]</td><td rowspan="1" colspan="1">[0.61, 0.65]</td><td rowspan="1" colspan="1">[0.49, 0.61]</td><td rowspan="1" colspan="1">[0.62, 0.70]</td><td rowspan="1" colspan="1">[0.65, 0.72]</td></tr><tr><td rowspan="2" colspan="1">
              <bold><abbrev xmlns:xlink="http://www.w3.org/1999/xlink" xlink:title="Maximum diameter of the compound eye" id="ABBRID0E24AE" xlink:type="simple">EL</abbrev>/<abbrev xmlns:xlink="http://www.w3.org/1999/xlink" xlink:title="Absolute cephalic size" id="ABBRID0E54AE" xlink:type="simple">CS</abbrev></bold>
            </td><td rowspan="1" colspan="1">0.25 ±0.01</td><td rowspan="1" colspan="1">0.22 ±0.01</td><td rowspan="1" colspan="1">0.24 ±0.01</td><td rowspan="1" colspan="1">0.25 ±0.01</td><td rowspan="1" colspan="1">0.23 ±0.01</td><td rowspan="1" colspan="1">0.22 ±0.01</td><td rowspan="1" colspan="1">0.25 ±0.01</td><td rowspan="1" colspan="1">0.24 ±0.01</td><td rowspan="1" colspan="1">0.24 ±0.01</td></tr><tr><td rowspan="1" colspan="1">[0.24, 0.26]</td><td rowspan="1" colspan="1">[0.20, 0.24]</td><td rowspan="1" colspan="1">[0.22, 0.26]</td><td rowspan="1" colspan="1">[0.23, 0.26]</td><td rowspan="1" colspan="1">[0.21, 0.25]</td><td rowspan="1" colspan="1">[0.21, 0.23]</td><td rowspan="1" colspan="1">[0.22, 0.28]</td><td rowspan="1" colspan="1">[0.22, 0.26]</td><td rowspan="1" colspan="1">[0.23, 0.26]</td></tr><tr><td rowspan="2" colspan="1">
              <bold><abbrev xmlns:xlink="http://www.w3.org/1999/xlink" xlink:title="Mesosoma width" id="ABBRID0E56AE" xlink:type="simple">MW</abbrev>/<abbrev xmlns:xlink="http://www.w3.org/1999/xlink" xlink:title="Absolute cephalic size" id="ABBRID0ECAAG" xlink:type="simple">CS</abbrev></bold>
            </td><td rowspan="1" colspan="1">0.59 ±0.02</td><td rowspan="1" colspan="1">0.60 ±0.01</td><td rowspan="1" colspan="1">0.55 ±0.01</td><td rowspan="1" colspan="1">0.56 ±0.02</td><td rowspan="1" colspan="1">0.59 ±0.01</td><td rowspan="1" colspan="1">0.53 ±0.03</td><td rowspan="1" colspan="1">0.56 ±0.01</td><td rowspan="1" colspan="1">0.61 ±0.02</td><td rowspan="1" colspan="1">0.58 ±0.01</td></tr><tr><td rowspan="1" colspan="1">[0.57, 0.60]</td><td rowspan="1" colspan="1">[0.56, 0.62]</td><td rowspan="1" colspan="1">[0.52, 0.57]</td><td rowspan="1" colspan="1">[0.54, 0.58]</td><td rowspan="1" colspan="1">[0.58, 0.61]</td><td rowspan="1" colspan="1">[0.50, 0.55]</td><td rowspan="1" colspan="1">[0.54, 0.58]</td><td rowspan="1" colspan="1">[0.58, 0.64]</td><td rowspan="1" colspan="1">[0.56, 0.59]</td></tr><tr><td rowspan="2" colspan="1">
              <bold><abbrev xmlns:xlink="http://www.w3.org/1999/xlink" xlink:title="Maximum width of petiole in dorsal view" id="ABBRID0ECCAG" xlink:type="simple">PEW</abbrev>/<abbrev xmlns:xlink="http://www.w3.org/1999/xlink" xlink:title="Absolute cephalic size" id="ABBRID0EFCAG" xlink:type="simple">CS</abbrev></bold>
            </td><td rowspan="1" colspan="1">0.23 ±0.02</td><td rowspan="1" colspan="1">0.20 ±0.01</td><td rowspan="1" colspan="1">0.22 ±0.01</td><td rowspan="1" colspan="1">0.20 ±0.01</td><td rowspan="1" colspan="1">0.22 ±0.01</td><td rowspan="1" colspan="1">0.19 ±0.00</td><td rowspan="1" colspan="1">0.22 ±0.01</td><td rowspan="1" colspan="1">0.22 ±0.01</td><td rowspan="1" colspan="1">0.21 ±0.01</td></tr><tr><td rowspan="1" colspan="1">[0.21, 0.25]</td><td rowspan="1" colspan="1">[0.19, 0.22]</td><td rowspan="1" colspan="1">[0.21, 0.24]</td><td rowspan="1" colspan="1">[0.20, 0.22]</td><td rowspan="1" colspan="1">[0.20, 0.22]</td><td rowspan="1" colspan="1">[0.19, 0.19]</td><td rowspan="1" colspan="1">[0.20, 0.23]</td><td rowspan="1" colspan="1">[0.21, 0.24]</td><td rowspan="1" colspan="1">[0.20, 0.23]</td></tr><tr><td rowspan="2" colspan="1">
              <bold><abbrev xmlns:xlink="http://www.w3.org/1999/xlink" xlink:title="Postpetiole width" id="ABBRID0EFEAG" xlink:type="simple">PPW</abbrev>/<abbrev xmlns:xlink="http://www.w3.org/1999/xlink" xlink:title="Absolute cephalic size" id="ABBRID0EIEAG" xlink:type="simple">CS</abbrev></bold>
            </td><td rowspan="1" colspan="1">0.31 ±0.01</td><td rowspan="1" colspan="1">0.26 ±0.01</td><td rowspan="1" colspan="1">0.32 ±0.01</td><td rowspan="1" colspan="1">0.28 ±0.01</td><td rowspan="1" colspan="1">0.31 ±0.01</td><td rowspan="1" colspan="1">0.27 ±0.01</td><td rowspan="1" colspan="1">0.33 ±0.01</td><td rowspan="1" colspan="1">0.34 ±0.02</td><td rowspan="1" colspan="1">0.29 ±0.01</td></tr><tr><td rowspan="1" colspan="1">[0.30, 0.33]</td><td rowspan="1" colspan="1">[0.24, 0.30]</td><td rowspan="1" colspan="1">[0.28, 0.35]</td><td rowspan="1" colspan="1">[0.27, 0.28]</td><td rowspan="1" colspan="1">[0.29, 0.33]</td><td rowspan="1" colspan="1">[0.26, 0.28]</td><td rowspan="1" colspan="1">[0.29, 0.35]</td><td rowspan="1" colspan="1">[0.30, 0.36]</td><td rowspan="1" colspan="1">[0.26, 0.31]</td></tr><tr><td rowspan="2" colspan="1">
              <bold><abbrev xmlns:xlink="http://www.w3.org/1999/xlink" xlink:title="(Weber length) Mesosoma length from caudalmost point of propodeal lobe to transition point between anterior pronotal slope and anterior pronotal shield" id="ABBRID0EIGAG" xlink:type="simple">ML</abbrev>/<abbrev xmlns:xlink="http://www.w3.org/1999/xlink" xlink:title="Absolute cephalic size" id="ABBRID0ELGAG" xlink:type="simple">CS</abbrev></bold>
            </td><td rowspan="1" colspan="1">1.30 ±0.01</td><td rowspan="1" colspan="1">1.18 ±0.03</td><td rowspan="1" colspan="1">1.30 ±0.02</td><td rowspan="1" colspan="1">1.27 ±0.04</td><td rowspan="1" colspan="1">1.21 ±0.02</td><td rowspan="1" colspan="1">1.14 ±0.03</td><td rowspan="1" colspan="1">1.29 ±0.03</td><td rowspan="1" colspan="1">1.26 ±0.02</td><td rowspan="1" colspan="1">1.23 ±0.02</td></tr><tr><td rowspan="1" colspan="1">[1.29, 1.31]</td><td rowspan="1" colspan="1">[1.08, 1.23]</td><td rowspan="1" colspan="1">[1.26, 1.36]</td><td rowspan="1" colspan="1">[1.23, 1.31]</td><td rowspan="1" colspan="1">[1.17, 1.23]</td><td rowspan="1" colspan="1">[1.12, 1.19]</td><td rowspan="1" colspan="1">[1.23, 1.36]</td><td rowspan="1" colspan="1">[1.22, 1.32]</td><td rowspan="1" colspan="1">[1.19, 1.26]</td></tr><tr><td rowspan="2" colspan="1">
              <bold><abbrev xmlns:xlink="http://www.w3.org/1999/xlink" xlink:title="Diagonal petiolar length in lateral view; measured from anterior corner of subpetiolar process to dorso-caudal corner of caudal cylinder" id="ABBRID0ELIAG" xlink:type="simple">PEL</abbrev>/<abbrev xmlns:xlink="http://www.w3.org/1999/xlink" xlink:title="Absolute cephalic size" id="ABBRID0EOIAG" xlink:type="simple">CS</abbrev></bold>
            </td><td rowspan="1" colspan="1">0.42 ±0.01</td><td rowspan="1" colspan="1">0.38 ±0.02</td><td rowspan="1" colspan="1">0.46 ±0.02</td><td rowspan="1" colspan="1">0.41 ±0.01</td><td rowspan="1" colspan="1">0.42 ±0.01</td><td rowspan="1" colspan="1">0.39 ±0.01</td><td rowspan="1" colspan="1">0.45 ±0.02</td><td rowspan="1" colspan="1">0.43 ±0.01</td><td rowspan="1" colspan="1">0.41 ±0.02</td></tr><tr><td rowspan="1" colspan="1">[0.41, 0.43]</td><td rowspan="1" colspan="1">[0.34, 0.42]</td><td rowspan="1" colspan="1">[0.41, 0.49]</td><td rowspan="1" colspan="1">[0.39, 0.42]</td><td rowspan="1" colspan="1">[0.40, 0.43]</td><td rowspan="1" colspan="1">[0.38, 0.40]</td><td rowspan="1" colspan="1">[0.42, 0.47]</td><td rowspan="1" colspan="1">[0.41, 0.47]</td><td rowspan="1" colspan="1">[0.38, 0.44]</td></tr><tr><td rowspan="2" colspan="1">
              <bold><abbrev xmlns:xlink="http://www.w3.org/1999/xlink" xlink:title="Length of the petiolar node" id="ABBRID0EOKAG" xlink:type="simple">NOL</abbrev>/<abbrev xmlns:xlink="http://www.w3.org/1999/xlink" xlink:title="Absolute cephalic size" id="ABBRID0ERKAG" xlink:type="simple">CS</abbrev></bold>
            </td><td rowspan="1" colspan="1">0.26 ±0.01</td><td rowspan="1" colspan="1">0.23 ±0.01</td><td rowspan="1" colspan="1">0.32 ±0.01</td><td rowspan="1" colspan="1">0.26 ±0.01</td><td rowspan="1" colspan="1">0.23 ±0.01</td><td rowspan="1" colspan="1">0.24 ±0.02</td><td rowspan="1" colspan="1">0.26 ±0.02</td><td rowspan="1" colspan="1">0.28 ±0.01</td><td rowspan="1" colspan="1">0.25 ±0.02</td></tr><tr><td rowspan="1" colspan="1">[0.25, 0.27]</td><td rowspan="1" colspan="1">[0.20, 0.25]</td><td rowspan="1" colspan="1">[0.28, 0.34]</td><td rowspan="1" colspan="1">[0.25, 0.26]</td><td rowspan="1" colspan="1">[0.22, 0.25]</td><td rowspan="1" colspan="1">[0.22, 0.26]</td><td rowspan="1" colspan="1">[0.22, 0.29]</td><td rowspan="1" colspan="1">[0.26, 0.31]</td><td rowspan="1" colspan="1">[0.22, 0.27]</td></tr><tr><td rowspan="2" colspan="1">
              <bold><abbrev xmlns:xlink="http://www.w3.org/1999/xlink" xlink:title="Maximum distance from the center of the propodeal stigma to the anteroventral corner of the ventrolateral margin of the metapleuron" id="ABBRID0ERMAG" xlink:type="simple">MPST</abbrev>/<abbrev xmlns:xlink="http://www.w3.org/1999/xlink" xlink:title="Absolute cephalic size" id="ABBRID0EUMAG" xlink:type="simple">CS</abbrev></bold>
            </td><td rowspan="1" colspan="1">0.42 ±0.01</td><td rowspan="1" colspan="1">0.39 ±0.01</td><td rowspan="1" colspan="1">0.41 ±0.01</td><td rowspan="1" colspan="1">0.40 ±0.02</td><td rowspan="1" colspan="1">0.41 ±0.01</td><td rowspan="1" colspan="1">0.37 ±0.01</td><td rowspan="1" colspan="1">0.41 ±0.01</td><td rowspan="1" colspan="1">0.40 ±0.01</td><td rowspan="1" colspan="1">0.40 ±0.01</td></tr><tr><td rowspan="1" colspan="1">[0.41, 0.43]</td><td rowspan="1" colspan="1">[0.37, 0.41]</td><td rowspan="1" colspan="1">[0.37, 0.43]</td><td rowspan="1" colspan="1">[0.38, 0.41]</td><td rowspan="1" colspan="1">[0.40, 0.41]</td><td rowspan="1" colspan="1">[0.36, 0.38]</td><td rowspan="1" colspan="1">[0.38, 0.45]</td><td rowspan="1" colspan="1">[0.39, 0.42]</td><td rowspan="1" colspan="1">[0.38, 0.43]</td></tr><tr><td rowspan="2" colspan="1">
              <bold><abbrev xmlns:xlink="http://www.w3.org/1999/xlink" xlink:title="maximum petiole height" id="ABBRID0EUOAG" xlink:type="simple">PEH</abbrev>/<abbrev xmlns:xlink="http://www.w3.org/1999/xlink" xlink:title="Absolute cephalic size" id="ABBRID0EXOAG" xlink:type="simple">CS</abbrev></bold>
            </td><td rowspan="1" colspan="1">0.28 ±0.02</td><td rowspan="1" colspan="1">0.27 ±0.01</td><td rowspan="1" colspan="1">0.27 ±0.01</td><td rowspan="1" colspan="1">0.27 ±0.01</td><td rowspan="1" colspan="1">0.31 ±0.01</td><td rowspan="1" colspan="1">0.24 ±0.01</td><td rowspan="1" colspan="1">0.31 ±0.02</td><td rowspan="1" colspan="1">0.28 ±0.01</td><td rowspan="1" colspan="1">0.27 ±0.01</td></tr><tr><td rowspan="1" colspan="1">[0.26, 0.30]</td><td rowspan="1" colspan="1">[0.24, 0.30]</td><td rowspan="1" colspan="1">[0.26, 0.30]</td><td rowspan="1" colspan="1">[0.25, 0.28]</td><td rowspan="1" colspan="1">[0.29, 0.33]</td><td rowspan="1" colspan="1">[0.22, 0.25]</td><td rowspan="1" colspan="1">[0.26, 0.34]</td><td rowspan="1" colspan="1">[0.27, 0.31]</td><td rowspan="1" colspan="1">[0.25, 0.29]</td></tr><tr><td rowspan="2" colspan="1">
              <bold><abbrev xmlns:xlink="http://www.w3.org/1999/xlink" xlink:title="maximum height of the petiolar node" id="ABBRID0EXQAG" xlink:type="simple">NOH</abbrev>/<abbrev xmlns:xlink="http://www.w3.org/1999/xlink" xlink:title="Absolute cephalic size" id="ABBRID0E1QAG" xlink:type="simple">CS</abbrev></bold>
            </td><td rowspan="1" colspan="1">0.10 ±0.01</td><td rowspan="1" colspan="1">0.12 ±0.02</td><td rowspan="1" colspan="1">0.10 ±0.01</td><td rowspan="1" colspan="1">0.10 ±0.01</td><td rowspan="1" colspan="1">0.13 ±0.00</td><td rowspan="1" colspan="1">0.09 ±0.01</td><td rowspan="1" colspan="1">0.13 ±0.01</td><td rowspan="1" colspan="1">0.11 ±0.01</td><td rowspan="1" colspan="1">0.09 ±0.01</td></tr><tr><td rowspan="1" colspan="1">[0.08, 0.10]</td><td rowspan="1" colspan="1">[0.10, 0.15]</td><td rowspan="1" colspan="1">[0.09, 0.12]</td><td rowspan="1" colspan="1">[0.09, 0.11]</td><td rowspan="1" colspan="1">[0.12, 0.14]</td><td rowspan="1" colspan="1">[0.08, 0.09]</td><td rowspan="1" colspan="1">[0.11, 0.15]</td><td rowspan="1" colspan="1">[0.09, 0.13]</td><td rowspan="1" colspan="1">[0.07, 0.11]</td></tr><tr><td rowspan="2" colspan="1">
              <bold><abbrev xmlns:xlink="http://www.w3.org/1999/xlink" xlink:title="Maximum height of the postpetiole in lateral view" id="ABBRID0E1SAG" xlink:type="simple">PPH</abbrev>/<abbrev xmlns:xlink="http://www.w3.org/1999/xlink" xlink:title="Absolute cephalic size" id="ABBRID0E4SAG" xlink:type="simple">CS</abbrev></bold>
            </td><td rowspan="1" colspan="1">0.25 ±0.01</td><td rowspan="1" colspan="1">0.23 ±0.02</td><td rowspan="1" colspan="1">0.27 ±0.01</td><td rowspan="1" colspan="1">0.22 ±0.01</td><td rowspan="1" colspan="1">0.28 ±0.01</td><td rowspan="1" colspan="1">0.21 ±0.01</td><td rowspan="1" colspan="1">0.26 ±0.01</td><td rowspan="1" colspan="1">0.28 ±0.01</td><td rowspan="1" colspan="1">0.22 ±0.01</td></tr><tr><td rowspan="1" colspan="1">[0.24, 0.26]</td><td rowspan="1" colspan="1">[0.18, 0.27]</td><td rowspan="1" colspan="1">[0.25, 0.30]</td><td rowspan="1" colspan="1">[0.22, 0.23]</td><td rowspan="1" colspan="1">[0.26, 0.30]</td><td rowspan="1" colspan="1">[0.21, 0.22]</td><td rowspan="1" colspan="1">[0.23, 0.29]</td><td rowspan="1" colspan="1">[0.26, 0.29]</td><td rowspan="1" colspan="1">[0.19, 0.24]</td></tr><tr><td rowspan="2" colspan="1">
              <bold><abbrev xmlns:xlink="http://www.w3.org/1999/xlink" xlink:title="Postpetiole length" id="ABBRID0E4UAG" xlink:type="simple">PPL</abbrev>/<abbrev xmlns:xlink="http://www.w3.org/1999/xlink" xlink:title="Absolute cephalic size" id="ABBRID0EAVAG" xlink:type="simple">CS</abbrev></bold>
            </td><td rowspan="1" colspan="1">0.20 ±0.02</td><td rowspan="1" colspan="1">0.18 ±0.02</td><td rowspan="1" colspan="1">0.29 ±0.01</td><td rowspan="1" colspan="1">0.19 ±0.01</td><td rowspan="1" colspan="1">0.21 ±0.01</td><td rowspan="1" colspan="1">0.21 ±0.00</td><td rowspan="1" colspan="1">0.24 ±0.01</td><td rowspan="1" colspan="1">0.28 ±0.02</td><td rowspan="1" colspan="1">0.21 ±0.01</td></tr><tr><td rowspan="1" colspan="1">[0.18, 0.22]</td><td rowspan="1" colspan="1">[0.15, 0.21]</td><td rowspan="1" colspan="1">[0.26, 0.31]</td><td rowspan="1" colspan="1">[0.18, 0.21]</td><td rowspan="1" colspan="1">[0.18, 0.23]</td><td rowspan="1" colspan="1">[0.21, 0.21]</td><td rowspan="1" colspan="1">[0.22, 0.26]</td><td rowspan="1" colspan="1">[0.26, 0.31]</td><td rowspan="1" colspan="1">[0.19, 0.23]</td></tr></tbody></table></table-wrap></tp:treatment-sec></tp:taxon-treatment>
