# Supplementary material for: Taxonomy of Malagasy Nesomyrmex brevicornis species-group using conventional morphology-based approach
Source: Zookeys. 2016 Sep 12;(616):125–59. doi: 10.3897/zookeys.616.9532 (PMC5027765; doi:10.3897/zookeys.616.9532)
Supplement: XML Treatment for Nesomyrmex minutus [file zookeys.616.9532-treatment7.xml]

<!DOCTYPE tp:taxon-treatment
  PUBLIC "-//TaxonX//DTD Taxonomic Treatment Publishing DTD v0 20100105//EN" "tax-treatment-NSO.dtd">
<tp:taxon-treatment xmlns:tp="http://www.plazi.org/taxpub"><tp:treatment-meta><kwd-group><label>Taxon classification</label><kwd><named-content content-type="kingdom">Animalia</named-content></kwd><kwd><named-content content-type="order">Hymenoptera</named-content></kwd><kwd><named-content content-type="family">Formicidae</named-content></kwd></kwd-group><mixed-citation publication-type="journal"><person-group><name><surname>Csősz</surname><given-names>Sándor</given-names></name><name><surname>Fisher</surname><given-names>Brian L.</given-names></name></person-group><article-title>Taxonomy of Malagasy <italic><tp:taxon-name><tp:taxon-name-part taxon-name-part-type="genus">Nesomyrmex</tp:taxon-name-part> <tp:taxon-name-part taxon-name-part-type="species">brevicornis</tp:taxon-name-part></tp:taxon-name></italic> species-group using conventional morphology-based approach</article-title><source>Zookeys</source><day>12</day><month>9</month><year>2016</year><volume>2016</volume><issue>616</issue><fpage>125</fpage><lpage>159</lpage><pub-id pub-id-type="doi">10.3897/zookeys.616.9532</pub-id></mixed-citation></tp:treatment-meta><tp:nomenclature><tp:taxon-name>
              <tp:taxon-name-part taxon-name-part-type="genus">Nesomyrmex</tp:taxon-name-part>
              <tp:taxon-name-part taxon-name-part-type="species">minutus</tp:taxon-name-part>
              <object-id xmlns:xlink="http://www.w3.org/1999/xlink" content-type="zoobank" xlink:type="simple">http://zoobank.org/786E5C5E-8DAA-4A60-BCEB-03E56B27CD3A</object-id>
            </tp:taxon-name><tp:taxon-authority>Csősz &amp; Fisher</tp:taxon-authority><tp:taxon-status xmlns:xlink="http://www.w3.org/1999/xlink" xlink:type="simple">sp. n.</tp:taxon-status><xref ref-type="fig" rid="F15">Figs 34–36</xref><xref ref-type="fig" rid="F16">, 37</xref><xref ref-type="table" rid="T1">, Table 1</xref></tp:nomenclature><tp:treatment-sec sec-type="type material" id="SECID0ETPCI"><title>Type material investigated.</title><p><bold>Holotype: <ext-link xmlns:xlink="http://www.w3.org/1999/xlink" ext-link-type="uri" xlink:href="http://data.antweb.org/specimen/CASENT0071633" xlink:type="simple">CASENT0071633</ext-link></bold>, collection code: BLF14082, Réserve Speciale Manombo 24.5 km 228° Farafangana, <named-content xmlns:xlink="http://www.w3.org/1999/xlink" content-type="dwc:verbatimCoordinates" xlink:type="simple"><named-content content-type="geo-json" specific-use="{&#34;type&#34;:&#34;Point&#34;,&#34;coordinates&#34;:[47.719000,-23.015830]}" id="NCID0EDQCI" xlink:type="simple">-23.01583°, 47.719°</named-content></named-content>, alt 30 m, B.L. Fisher et al., 04.22.2006, (1w, <abbrev xmlns:xlink="http://www.w3.org/1999/xlink" content-type="institution" xlink:title="California Academy of Sciences, San Francisco, California, U.S.A." id="ABBRID0EIQCI" xlink:type="simple">CASC</abbrev>, <ext-link xmlns:xlink="http://www.w3.org/1999/xlink" ext-link-type="uri" xlink:href="http://data.antweb.org/specimen/CASENT0071633" xlink:type="simple">CASENT0071633</ext-link>);</p><p><bold>Paratypes</bold>: 21 workers, 16 gynes, and one male from the same locality under CASENT codes:</p><p><bold><ext-link xmlns:xlink="http://www.w3.org/1999/xlink" ext-link-type="uri" xlink:href="http://data.antweb.org/specimen/CASENT0071611" xlink:type="simple">CASENT0071611</ext-link></bold>, collection code: BLF14077, (1w, 1Q, <abbrev xmlns:xlink="http://www.w3.org/1999/xlink" content-type="institution" xlink:title="California Academy of Sciences, San Francisco, California, U.S.A." id="ABBRID0E4QCI" xlink:type="simple">CASC</abbrev>); <bold><ext-link xmlns:xlink="http://www.w3.org/1999/xlink" ext-link-type="uri" xlink:href="http://data.antweb.org/specimen/CASENT0071616" xlink:type="simple">CASENT0071616</ext-link></bold>, collection code: BLF14066, (1w, <abbrev xmlns:xlink="http://www.w3.org/1999/xlink" content-type="institution" xlink:title="California Academy of Sciences, San Francisco, California, U.S.A." id="ABBRID0EHRCI" xlink:type="simple">CASC</abbrev>, <ext-link xmlns:xlink="http://www.w3.org/1999/xlink" ext-link-type="uri" xlink:href="http://data.antweb.org/specimen/CASENT0071616" xlink:type="simple">CASENT0071616</ext-link>); <bold><ext-link xmlns:xlink="http://www.w3.org/1999/xlink" ext-link-type="uri" xlink:href="http://data.antweb.org/specimen/CASENT0071632" xlink:type="simple">CASENT0071632</ext-link></bold>, collection code: BLF14076, (1w, 1Q, <abbrev xmlns:xlink="http://www.w3.org/1999/xlink" content-type="institution" xlink:title="California Academy of Sciences, San Francisco, California, U.S.A." id="ABBRID0EWRCI" xlink:type="simple">CASC</abbrev>); <bold><ext-link xmlns:xlink="http://www.w3.org/1999/xlink" ext-link-type="uri" xlink:href="http://data.antweb.org/specimen/CASENT0071639" xlink:type="simple">CASENT0071639</ext-link></bold>, collection code: BLF14100, (1w, <abbrev xmlns:xlink="http://www.w3.org/1999/xlink" content-type="institution" xlink:title="California Academy of Sciences, San Francisco, California, U.S.A." id="ABBRID0EASCI" xlink:type="simple">CASC</abbrev>); <bold><ext-link xmlns:xlink="http://www.w3.org/1999/xlink" ext-link-type="uri" xlink:href="http://data.antweb.org/specimen/CASENT0071640" xlink:type="simple">CASENT0071640</ext-link></bold>, collection code: BLF14081, (1w, 1Q, <abbrev xmlns:xlink="http://www.w3.org/1999/xlink" content-type="institution" xlink:title="California Academy of Sciences, San Francisco, California, U.S.A." id="ABBRID0EKSCI" xlink:type="simple">CASC</abbrev>); <bold><ext-link xmlns:xlink="http://www.w3.org/1999/xlink" ext-link-type="uri" xlink:href="http://data.antweb.org/specimen/CASENT0071644" xlink:type="simple">CASENT0071644</ext-link></bold>, collection code: BLF14073, (1w, 1Q, <abbrev xmlns:xlink="http://www.w3.org/1999/xlink" content-type="institution" xlink:title="California Academy of Sciences, San Francisco, California, U.S.A." id="ABBRID0EUSCI" xlink:type="simple">CASC</abbrev>); <bold><ext-link xmlns:xlink="http://www.w3.org/1999/xlink" ext-link-type="uri" xlink:href="http://data.antweb.org/specimen/CASENT0071646" xlink:type="simple">CASENT0071646</ext-link></bold>, collection code: BLF14074, (1w, 1Q, <abbrev xmlns:xlink="http://www.w3.org/1999/xlink" content-type="institution" xlink:title="California Academy of Sciences, San Francisco, California, U.S.A." id="ABBRID0E5SCI" xlink:type="simple">CASC</abbrev>); <bold><ext-link xmlns:xlink="http://www.w3.org/1999/xlink" ext-link-type="uri" xlink:href="http://data.antweb.org/specimen/CASENT0071647" xlink:type="simple">CASENT0071647</ext-link></bold>, collection code: BLF14071, (1w, 1Q, <abbrev xmlns:xlink="http://www.w3.org/1999/xlink" content-type="institution" xlink:title="California Academy of Sciences, San Francisco, California, U.S.A." id="ABBRID0EITCI" xlink:type="simple">CASC</abbrev>); <bold><ext-link xmlns:xlink="http://www.w3.org/1999/xlink" ext-link-type="uri" xlink:href="http://data.antweb.org/specimen/CASENT0071650" xlink:type="simple">CASENT0071650</ext-link></bold>, collection code: BLF14111, (1w, <abbrev xmlns:xlink="http://www.w3.org/1999/xlink" content-type="institution" xlink:title="California Academy of Sciences, San Francisco, California, U.S.A." id="ABBRID0ESTCI" xlink:type="simple">CASC</abbrev>); <bold><ext-link xmlns:xlink="http://www.w3.org/1999/xlink" ext-link-type="uri" xlink:href="http://data.antweb.org/specimen/CASENT0071657" xlink:type="simple">CASENT0071657</ext-link></bold>, collection code: BLF14083, (1w, 1Q, <abbrev xmlns:xlink="http://www.w3.org/1999/xlink" content-type="institution" xlink:title="California Academy of Sciences, San Francisco, California, U.S.A." id="ABBRID0E3TCI" xlink:type="simple">CASC</abbrev>); <bold><ext-link xmlns:xlink="http://www.w3.org/1999/xlink" ext-link-type="uri" xlink:href="http://data.antweb.org/specimen/CASENT0071658" xlink:type="simple">CASENT0071658</ext-link></bold>, collection code: BLF14067, (1w, <abbrev xmlns:xlink="http://www.w3.org/1999/xlink" content-type="institution" xlink:title="California Academy of Sciences, San Francisco, California, U.S.A." id="ABBRID0EGUCI" xlink:type="simple">CASC</abbrev>); <bold><ext-link xmlns:xlink="http://www.w3.org/1999/xlink" ext-link-type="uri" xlink:href="http://data.antweb.org/specimen/CASENT0071662" xlink:type="simple">CASENT0071662</ext-link></bold>, collection code: BLF14064, (1w, 1Q, <abbrev xmlns:xlink="http://www.w3.org/1999/xlink" content-type="institution" xlink:title="California Academy of Sciences, San Francisco, California, U.S.A." id="ABBRID0EQUCI" xlink:type="simple">CASC</abbrev>); <bold><ext-link xmlns:xlink="http://www.w3.org/1999/xlink" ext-link-type="uri" xlink:href="http://data.antweb.org/specimen/CASENT0071667" xlink:type="simple">CASENT0071667</ext-link></bold>, collection code: BLF14078, (1w, <abbrev xmlns:xlink="http://www.w3.org/1999/xlink" content-type="institution" xlink:title="California Academy of Sciences, San Francisco, California, U.S.A." id="ABBRID0E1UCI" xlink:type="simple">CASC</abbrev>); <bold><ext-link xmlns:xlink="http://www.w3.org/1999/xlink" ext-link-type="uri" xlink:href="http://data.antweb.org/specimen/CASENT0071668" xlink:type="simple">CASENT0071668</ext-link></bold>, collection code: BLF14079, (1w, 1Q, <abbrev xmlns:xlink="http://www.w3.org/1999/xlink" content-type="institution" xlink:title="California Academy of Sciences, San Francisco, California, U.S.A." id="ABBRID0EEVCI" xlink:type="simple">CASC</abbrev>); <bold><ext-link xmlns:xlink="http://www.w3.org/1999/xlink" ext-link-type="uri" xlink:href="http://data.antweb.org/specimen/CASENT0071673" xlink:type="simple">CASENT0071673</ext-link></bold>, collection code: BLF14072, (1w, 1Q, <abbrev xmlns:xlink="http://www.w3.org/1999/xlink" content-type="institution" xlink:title="California Academy of Sciences, San Francisco, California, U.S.A." id="ABBRID0EOVCI" xlink:type="simple">CASC</abbrev>); <bold><ext-link xmlns:xlink="http://www.w3.org/1999/xlink" ext-link-type="uri" xlink:href="http://data.antweb.org/specimen/CASENT0071676" xlink:type="simple">CASENT0071676</ext-link></bold>, collection code: BLF14070, (1w, <abbrev xmlns:xlink="http://www.w3.org/1999/xlink" content-type="institution" xlink:title="California Academy of Sciences, San Francisco, California, U.S.A." id="ABBRID0EYVCI" xlink:type="simple">CASC</abbrev>); <bold><ext-link xmlns:xlink="http://www.w3.org/1999/xlink" ext-link-type="uri" xlink:href="http://data.antweb.org/specimen/CASENT0071714" xlink:type="simple">CASENT0071714</ext-link></bold>, collection code: BLF14084, (1w, 1Q, <abbrev xmlns:xlink="http://www.w3.org/1999/xlink" content-type="institution" xlink:title="California Academy of Sciences, San Francisco, California, U.S.A." id="ABBRID0ECWCI" xlink:type="simple">CASC</abbrev>); <bold><ext-link xmlns:xlink="http://www.w3.org/1999/xlink" ext-link-type="uri" xlink:href="http://data.antweb.org/specimen/CASENT0071720" xlink:type="simple">CASENT0071720</ext-link></bold>, collection code: BLF14069, (1w, <abbrev xmlns:xlink="http://www.w3.org/1999/xlink" content-type="institution" xlink:title="California Academy of Sciences, San Francisco, California, U.S.A." id="ABBRID0EMWCI" xlink:type="simple">CASC</abbrev>); <bold><ext-link xmlns:xlink="http://www.w3.org/1999/xlink" ext-link-type="uri" xlink:href="http://data.antweb.org/specimen/CASENT0071721" xlink:type="simple">CASENT0071721</ext-link></bold>, collection code: BLF14080, (1w, 1Q, <abbrev xmlns:xlink="http://www.w3.org/1999/xlink" content-type="institution" xlink:title="California Academy of Sciences, San Francisco, California, U.S.A." id="ABBRID0EWWCI" xlink:type="simple">CASC</abbrev>); <bold><ext-link xmlns:xlink="http://www.w3.org/1999/xlink" ext-link-type="uri" xlink:href="http://data.antweb.org/specimen/CASENT0071725" xlink:type="simple">CASENT0071725</ext-link></bold>, collection code: BLF14075, (1w, <abbrev xmlns:xlink="http://www.w3.org/1999/xlink" content-type="institution" xlink:title="California Academy of Sciences, San Francisco, California, U.S.A." id="ABBRID0EAXCI" xlink:type="simple">CASC</abbrev>); <bold><ext-link xmlns:xlink="http://www.w3.org/1999/xlink" ext-link-type="uri" xlink:href="http://data.antweb.org/specimen/CASENT0071656" xlink:type="simple">CASENT0071656</ext-link></bold>, collection code: BLF14068, (1w, 1m, <abbrev xmlns:xlink="http://www.w3.org/1999/xlink" content-type="institution" xlink:title="California Academy of Sciences, San Francisco, California, U.S.A." id="ABBRID0EKXCI" xlink:type="simple">CASC</abbrev>); <bold><ext-link xmlns:xlink="http://www.w3.org/1999/xlink" ext-link-type="uri" xlink:href="http://data.antweb.org/specimen/CASENT0071675" xlink:type="simple">CASENT0071675</ext-link></bold>, collection code: BLF14063, (1Q, <abbrev xmlns:xlink="http://www.w3.org/1999/xlink" content-type="institution" xlink:title="California Academy of Sciences, San Francisco, California, U.S.A." id="ABBRID0EUXCI" xlink:type="simple">CASC</abbrev>); <bold><ext-link xmlns:xlink="http://www.w3.org/1999/xlink" ext-link-type="uri" xlink:href="http://data.antweb.org/specimen/CASENT0071645" xlink:type="simple">CASENT0071645</ext-link></bold>, collection code: BLF14073, (1Q, <abbrev xmlns:xlink="http://www.w3.org/1999/xlink" content-type="institution" xlink:title="California Academy of Sciences, San Francisco, California, U.S.A." id="ABBRID0E5XCI" xlink:type="simple">CASC</abbrev>); <bold><ext-link xmlns:xlink="http://www.w3.org/1999/xlink" ext-link-type="uri" xlink:href="http://data.antweb.org/specimen/CASENT0071636" xlink:type="simple">CASENT0071636</ext-link></bold>, collection code: BLF14076, (1Q, <abbrev xmlns:xlink="http://www.w3.org/1999/xlink" content-type="institution" xlink:title="California Academy of Sciences, San Francisco, California, U.S.A." id="ABBRID0EIYCI" xlink:type="simple">CASC</abbrev>); <bold><ext-link xmlns:xlink="http://www.w3.org/1999/xlink" ext-link-type="uri" xlink:href="http://data.antweb.org/specimen/CASENT0071659" xlink:type="simple">CASENT0071659</ext-link></bold>, collection code: BLF14083, (1Q, <abbrev xmlns:xlink="http://www.w3.org/1999/xlink" content-type="institution" xlink:title="California Academy of Sciences, San Francisco, California, U.S.A." id="ABBRID0ESYCI" xlink:type="simple">CASC</abbrev>);</p></tp:treatment-sec><tp:treatment-sec sec-type="etymology" id="SECID0EWYCI"><title>Etymology.</title><p>The name (<tp:taxon-name><tp:taxon-name-part taxon-name-part-type="species">minutus</tp:taxon-name-part></tp:taxon-name>) refers to the small tiny appearance of workers of this species.</p></tp:treatment-sec><tp:treatment-sec sec-type="diagnosis" id="SECID0EFZCI"><title>Diagnosis in key.</title><p><bold>Description of workers.</bold> Body color: yellow. Body color pattern: body concolorous, first gaster tergite darker. Absolute cephalic size: 469 [405, 530]. Cephalic length vs. maximum width of head capsule (<abbrev xmlns:xlink="http://www.w3.org/1999/xlink" xlink:title="Maximum cephalic length in median line. The head must be carefully tilted to the position providing the true maximum" id="ABBRID0ENZCI" xlink:type="simple">CL</abbrev>/<abbrev xmlns:xlink="http://www.w3.org/1999/xlink" xlink:title="Maximum width of head capsule without the compound eyes" id="ABBRID0EQZCI" xlink:type="simple">CWb</abbrev>): 1.30 [1.22, 1.36]. Postocular distance vs. cephalic length (PoOc/<abbrev xmlns:xlink="http://www.w3.org/1999/xlink" xlink:title="Maximum cephalic length in median line. The head must be carefully tilted to the position providing the true maximum" id="ABBRID0ETZCI" xlink:type="simple">CL</abbrev>): 0.52 [0.51, 0.54]. Postocular sides of cranium contour frontal view orientation: converging posteriorly. Postocular sides of cranium contour frontal view shape: broadly convex. Vertex contour line in frontal view shape: straight. Vertex sculpture: main sculpture absent, ground sculpture imbricate, shiny. Setal pits on head dorsum: inconspicuous with obscure demarcation. Gena contour line in frontal view shape: convex. Genae contour from anterior view orientation: converging. Gena sculpture: rugoso-reticulate with areolate ground sculpture; ground sculpture areolate, main sculpture costulate. Concentric carinae laterally <!--PageBreak-->surrounding antennal foramen: present. Eye length vs. absolute cephalic size (<abbrev xmlns:xlink="http://www.w3.org/1999/xlink" xlink:title="Maximum diameter of the compound eye" id="ABBRID0EYZCI" xlink:type="simple">EL</abbrev>/<abbrev xmlns:xlink="http://www.w3.org/1999/xlink" xlink:title="Absolute cephalic size" id="ABBRID0E2ZCI" xlink:type="simple">CS</abbrev>): 0.25 [0.22, 0.28]. Frontal carina distance vs. absolute cephalic size (<abbrev xmlns:xlink="http://www.w3.org/1999/xlink" xlink:title="Frontal carina distance" id="ABBRID0E5ZCI" xlink:type="simple">FRS</abbrev>/<abbrev xmlns:xlink="http://www.w3.org/1999/xlink" xlink:title="Absolute cephalic size" id="ABBRID0EB1CI" xlink:type="simple">CS</abbrev>): 0.36 [0.33, 0.39]. Longitudinal carinae on median region of frons: absent. Smooth median region on frons: present. Antennomere count: 12. Scape length vs. absolute cephalic size (<abbrev xmlns:xlink="http://www.w3.org/1999/xlink" xlink:title="Scape length" id="ABBRID0EE1CI" xlink:type="simple">SL</abbrev>/<abbrev xmlns:xlink="http://www.w3.org/1999/xlink" xlink:title="Absolute cephalic size" id="ABBRID0EH1CI" xlink:type="simple">CS</abbrev>): 0.57 [0.53, 0.61]. Median clypeal notch: present. Ground sculpture of submedian area of clypeus: present. Median carina of clypeus: absent. Metanotal depression: present. Dorsal region of mesosoma sculpture: imbricate, main sculpture absent. Lateral region of pronotum sculpture: imbricate, main sculpture absent; inconspicious areolate ground sculpture, main sculpture dispersed costate. Mesopleuron sculpture: ground sculpture areolate, main sculpture absent. Metapleuron sculpture: ground sculpture areolate, main sculpture absent. Petiole width vs. absolute cephalic size (<abbrev xmlns:xlink="http://www.w3.org/1999/xlink" xlink:title="Maximum width of petiole in dorsal view" id="ABBRID0EK1CI" xlink:type="simple">PEW</abbrev>/<abbrev xmlns:xlink="http://www.w3.org/1999/xlink" xlink:title="Absolute cephalic size" id="ABBRID0EN1CI" xlink:type="simple">CS</abbrev>): 0.22 [0.20, 0.23]. Dorsal region of petiole sculpture: ground sculpture areolate, main sculpture absent. Postpetiole width vs. absolute cephalic size (<abbrev xmlns:xlink="http://www.w3.org/1999/xlink" xlink:title="Postpetiole width" id="ABBRID0EQ1CI" xlink:type="simple">PPW</abbrev>/<abbrev xmlns:xlink="http://www.w3.org/1999/xlink" xlink:title="Absolute cephalic size" id="ABBRID0ET1CI" xlink:type="simple">CS</abbrev>): 0.33 [0.30, 0.35]. Dorsal region of postpetiole sculpture: ground sculpture smooth, main sculpture absent. Surface of the first gastral tergite: imbricate sculpture absent.</p><fig id="F15" position="float" orientation="portrait"><label>Figures 34–36.</label><caption><p><italic><tp:taxon-name><tp:taxon-name-part taxon-name-part-type="genus">Nesomyrmex</tp:taxon-name-part> <tp:taxon-name-part taxon-name-part-type="species">minutus</tp:taxon-name-part></tp:taxon-name></italic> sp. n. holotype worker (<ext-link xmlns:xlink="http://www.w3.org/1999/xlink" ext-link-type="uri" xlink:href="http://data.antweb.org/specimen/CASENT0071633" xlink:type="simple">CASENT0071633</ext-link>). Head in full-face view (<bold>34</bold>), dorsal view of the body (<bold>35</bold>), lateral view of the body (<bold>36</bold>).</p></caption><graphic xmlns:xlink="http://www.w3.org/1999/xlink" xlink:href="zookeys-616-125-g015.jpg" position="float" orientation="portrait" xlink:type="simple" id="oo_102722.jpg"/></fig></tp:treatment-sec><tp:treatment-sec sec-type="distribution" id="SECID0EY2CI"><title>Distribution.</title><p>This species is known from rainforests of a single locality in the southeastern coast of Madagascar (Fig. <xref ref-type="fig" rid="F16">37</xref>), where it appears to be exclusively associated with the host plant <italic><tp:taxon-name><tp:taxon-name-part taxon-name-part-type="genus">Macphersonia</tp:taxon-name-part> <tp:taxon-name-part taxon-name-part-type="species">gracilis</tp:taxon-name-part></tp:taxon-name></italic> (<tp:taxon-name><tp:taxon-name-part taxon-name-part-type="family">Sapindaceae</tp:taxon-name-part></tp:taxon-name>). We know little about the ecology of the association. Unlike other tropical regions, very few ant plant associations are known from Madagascar. The only known ant assocations are from notheastern Madagascar, where three species in the plant genus <italic><tp:taxon-name><tp:taxon-name-part taxon-name-part-type="genus">Gravesia</tp:taxon-name-part></tp:taxon-name></italic> Naudin, 1851 (<tp:taxon-name><tp:taxon-name-part taxon-name-part-type="family">Melastomataceae</tp:taxon-name-part></tp:taxon-name>) are often occupied by <italic><tp:taxon-name><tp:taxon-name-part taxon-name-part-type="genus">Tetramorium</tp:taxon-name-part> <tp:taxon-name-part taxon-name-part-type="species">silvicola</tp:taxon-name-part></tp:taxon-name></italic> Hita Garcia &amp; Fisher, 2014 and <italic><tp:taxon-name><tp:taxon-name-part taxon-name-part-type="genus">Vitsika</tp:taxon-name-part> <tp:taxon-name-part taxon-name-part-type="species">breviscapa</tp:taxon-name-part></tp:taxon-name></italic> Bolton &amp; Fisher, 2014.</p><fig id="F16" position="float" orientation="portrait"><label>Figures 37.</label><caption><p>Geographic distribution of <italic><tp:taxon-name><tp:taxon-name-part taxon-name-part-type="genus">Nesomyrmex</tp:taxon-name-part> <tp:taxon-name-part taxon-name-part-type="species">minutus</tp:taxon-name-part></tp:taxon-name></italic> sp. n.. The known localities of <italic><tp:taxon-name><tp:taxon-name-part taxon-name-part-type="genus">Nesomyrmex</tp:taxon-name-part> <tp:taxon-name-part taxon-name-part-type="species">minutus</tp:taxon-name-part></tp:taxon-name></italic> sp. n. in Madagascar.</p></caption><graphic xmlns:xlink="http://www.w3.org/1999/xlink" xlink:href="zookeys-616-125-g016.jpg" position="float" orientation="portrait" xlink:type="simple" id="oo_102723.jpg"/></fig></tp:treatment-sec><tp:treatment-sec><!--Section generated to contain objects referenced in tp:taxon-treatment.--><table-wrap id="T1" position="float" orientation="portrait"><label>Table 1.</label><caption><p>Mean of morphometric ratios calculated species-wise on individual level. Morphometric traits are divided by absolute cephalic size (<abbrev xmlns:xlink="http://www.w3.org/1999/xlink" xlink:title="Absolute cephalic size" id="ABBRID0E6MAE" xlink:type="simple">CS</abbrev>), ±SD are provided in the upper row, minimum and maximum values are given in parentheses in the lower row.</p></caption><table id="TID0EMJBG" rules="all"><tbody><tr><th rowspan="1" colspan="1"/><th rowspan="1" colspan="1">
              <italic><tp:taxon-name><tp:taxon-name-part taxon-name-part-type="species">brevicornis</tp:taxon-name-part></tp:taxon-name></italic> (n = 3)</th><th rowspan="1" colspan="1">
              <italic><tp:taxon-name><tp:taxon-name-part taxon-name-part-type="species">brunneus</tp:taxon-name-part></tp:taxon-name></italic> (n = 36)</th><th rowspan="1" colspan="1">
              <italic><tp:taxon-name><tp:taxon-name-part taxon-name-part-type="species">cingulatus</tp:taxon-name-part></tp:taxon-name></italic> (n = 26)</th><th rowspan="1" colspan="1">
              <italic><tp:taxon-name><tp:taxon-name-part taxon-name-part-type="species">edentatus</tp:taxon-name-part></tp:taxon-name></italic> (n = 3)</th><th rowspan="1" colspan="1">
              <italic><tp:taxon-name><tp:taxon-name-part taxon-name-part-type="species">flavigaster</tp:taxon-name-part></tp:taxon-name></italic> (n = 14)</th><th rowspan="1" colspan="1">
              <italic><tp:taxon-name><tp:taxon-name-part taxon-name-part-type="species">longiceps</tp:taxon-name-part></tp:taxon-name></italic> (n = 4)</th><th rowspan="1" colspan="1">
              <italic><tp:taxon-name><tp:taxon-name-part taxon-name-part-type="species">minutus</tp:taxon-name-part></tp:taxon-name></italic> (n = 29)</th><th rowspan="1" colspan="1">
              <italic><tp:taxon-name><tp:taxon-name-part taxon-name-part-type="species">punctaticeps</tp:taxon-name-part></tp:taxon-name></italic> (n = 17)</th><th rowspan="1" colspan="1">
              <italic><tp:taxon-name><tp:taxon-name-part taxon-name-part-type="species">sellaris</tp:taxon-name-part></tp:taxon-name></italic> (n = 15)</th></tr><tr><td rowspan="2" colspan="1">
              <bold><abbrev xmlns:xlink="http://www.w3.org/1999/xlink" xlink:title="Absolute cephalic size" id="ABBRID0EORAE" xlink:type="simple">CS</abbrev></bold>
            </td><td rowspan="1" colspan="1">506 ±33</td><td rowspan="1" colspan="1">721 ±58</td><td rowspan="1" colspan="1">459 ±25</td><td rowspan="1" colspan="1">546 ±13</td><td rowspan="1" colspan="1">637 ±51</td><td rowspan="1" colspan="1">531 ±36</td><td rowspan="1" colspan="1">472 ±31</td><td rowspan="1" colspan="1">473 ±30</td><td rowspan="1" colspan="1">449 ±36</td></tr><tr><td rowspan="1" colspan="1">[472, 536]</td><td rowspan="1" colspan="1">[620, 808]</td><td rowspan="1" colspan="1">[419, 515]</td><td rowspan="1" colspan="1">[535, 560]</td><td rowspan="1" colspan="1">[546, 740]</td><td rowspan="1" colspan="1">[478, 556]</td><td rowspan="1" colspan="1">[405, 549]</td><td rowspan="1" colspan="1">[424, 549]</td><td rowspan="1" colspan="1">[410, 557]</td></tr><tr><td rowspan="2" colspan="1">
              <bold><abbrev xmlns:xlink="http://www.w3.org/1999/xlink" xlink:title="Maximum cephalic length in median line. The head must be carefully tilted to the position providing the true maximum" id="ABBRID0EOTAE" xlink:type="simple">CL</abbrev>/<abbrev xmlns:xlink="http://www.w3.org/1999/xlink" xlink:title="Maximum width of the head" id="ABBRID0ERTAE" xlink:type="simple">CW</abbrev></bold>
            </td><td rowspan="1" colspan="1">1.32 ±0.05</td><td rowspan="1" colspan="1">1.12 ±0.03</td><td rowspan="1" colspan="1">1.34 ±0.04</td><td rowspan="1" colspan="1">1.19 ±0.00</td><td rowspan="1" colspan="1">1.21 ±0.02</td><td rowspan="1" colspan="1">1.42 ±0.02</td><td rowspan="1" colspan="1">1.29 ±0.05</td><td rowspan="1" colspan="1">1.17 ±0.04</td><td rowspan="1" colspan="1">1.16 ±0.04</td></tr><tr><td rowspan="1" colspan="1">[1.28, 1.37]</td><td rowspan="1" colspan="1">[1.07, 1.19]</td><td rowspan="1" colspan="1">[1.26, 1.39]</td><td rowspan="1" colspan="1">[1.18, 1.19]</td><td rowspan="1" colspan="1">[1.16, 1.25]</td><td rowspan="1" colspan="1">[1.40, 1.44]</td><td rowspan="1" colspan="1">[1.17, 1.36]</td><td rowspan="1" colspan="1">[1.11, 1.23]</td><td rowspan="1" colspan="1">[1.09, 1.25]</td></tr><tr><td rowspan="2" colspan="1">
              <bold><abbrev xmlns:xlink="http://www.w3.org/1999/xlink" xlink:title="Maximum cephalic length in median line. The head must be carefully tilted to the position providing the true maximum" id="ABBRID0ERVAE" xlink:type="simple">CL</abbrev>/<abbrev xmlns:xlink="http://www.w3.org/1999/xlink" xlink:title="Maximum width of head capsule without the compound eyes" id="ABBRID0EUVAE" xlink:type="simple">CWb</abbrev></bold>
            </td><td rowspan="1" colspan="1">1.33 ±0.02</td><td rowspan="1" colspan="1">1.14 ±0.02</td><td rowspan="1" colspan="1">1.37 ±0.04</td><td rowspan="1" colspan="1">1.20 ±0.01</td><td rowspan="1" colspan="1">1.24 ±0.02</td><td rowspan="1" colspan="1">1.43 ±0.02</td><td rowspan="1" colspan="1">1.29 ±0.05</td><td rowspan="1" colspan="1">1.20 ±0.04</td><td rowspan="1" colspan="1">1.18 ±0.03</td></tr><tr><td rowspan="1" colspan="1">[1.32, 1.35]</td><td rowspan="1" colspan="1">[1.09, 1.21]</td><td rowspan="1" colspan="1">[1.30, 1.45]</td><td rowspan="1" colspan="1">[1.19, 1.21]</td><td rowspan="1" colspan="1">[1.21, 1.29]</td><td rowspan="1" colspan="1">[1.42, 1.46]</td><td rowspan="1" colspan="1">[1.20, 1.36]</td><td rowspan="1" colspan="1">[1.14, 1.26]</td><td rowspan="1" colspan="1">[1.13, 1.25]</td></tr><tr><td rowspan="2" colspan="1">
              <bold>POoC/<abbrev xmlns:xlink="http://www.w3.org/1999/xlink" xlink:title="Maximum cephalic length in median line. The head must be carefully tilted to the position providing the true maximum" id="ABBRID0EVXAE" xlink:type="simple">CL</abbrev></bold>
            </td><td rowspan="1" colspan="1">0.52 ±0.01</td><td rowspan="1" colspan="1">0.44 ±0.03</td><td rowspan="1" colspan="1">0.51 ±0.01</td><td rowspan="1" colspan="1">0.48 ±0.01</td><td rowspan="1" colspan="1">0.43 ±0.01</td><td rowspan="1" colspan="1">0.44 ±0.01</td><td rowspan="1" colspan="1">0.52 ±0.01</td><td rowspan="1" colspan="1">0.49 ±0.01</td><td rowspan="1" colspan="1">0.51 ±0.01</td></tr><tr><td rowspan="1" colspan="1">[0.51, 0.52]</td><td rowspan="1" colspan="1">[0.39, 0.47]</td><td rowspan="1" colspan="1">[0.49, 0.52]</td><td rowspan="1" colspan="1">[0.47, 0.49]</td><td rowspan="1" colspan="1">[0.41, 0.45]</td><td rowspan="1" colspan="1">[0.42, 0.45]</td><td rowspan="1" colspan="1">[0.51, 0.54]</td><td rowspan="1" colspan="1">[0.47, 0.51]</td><td rowspan="1" colspan="1">[0.49, 0.53]</td></tr><tr><td rowspan="2" colspan="1">
              <bold><abbrev xmlns:xlink="http://www.w3.org/1999/xlink" xlink:title="Frontal carina distance" id="ABBRID0EVZAE" xlink:type="simple">FRS</abbrev>/<abbrev xmlns:xlink="http://www.w3.org/1999/xlink" xlink:title="Absolute cephalic size" id="ABBRID0EYZAE" xlink:type="simple">CS</abbrev></bold>
            </td><td rowspan="1" colspan="1">0.36 ±0.02</td><td rowspan="1" colspan="1">0.33 ±0.01</td><td rowspan="1" colspan="1">0.31 ±0.01</td><td rowspan="1" colspan="1">0.30 ±0.01</td><td rowspan="1" colspan="1">0.34 ±0.01</td><td rowspan="1" colspan="1">0.26 ±0.01</td><td rowspan="1" colspan="1">0.35 ±0.02</td><td rowspan="1" colspan="1">0.33 ±0.01</td><td rowspan="1" colspan="1">0.29 ±0.01</td></tr><tr><td rowspan="1" colspan="1">[0.34, 0.37]</td><td rowspan="1" colspan="1">[0.31, 0.35]</td><td rowspan="1" colspan="1">[0.30, 0.33]</td><td rowspan="1" colspan="1">[0.29, 0.31]</td><td rowspan="1" colspan="1">[0.33, 0.36]</td><td rowspan="1" colspan="1">[0.25, 0.28]</td><td rowspan="1" colspan="1">[0.30, 0.39]</td><td rowspan="1" colspan="1">[0.32, 0.35]</td><td rowspan="1" colspan="1">[0.27, 0.30]</td></tr><tr><td rowspan="2" colspan="1">
              <bold><abbrev xmlns:xlink="http://www.w3.org/1999/xlink" xlink:title="Scape length" id="ABBRID0EY2AE" xlink:type="simple">SL</abbrev>/<abbrev xmlns:xlink="http://www.w3.org/1999/xlink" xlink:title="Absolute cephalic size" id="ABBRID0E22AE" xlink:type="simple">CS</abbrev></bold>
            </td><td rowspan="1" colspan="1">0.54 ±0.01</td><td rowspan="1" colspan="1">0.64 ±0.02</td><td rowspan="1" colspan="1">0.63 ±0.01</td><td rowspan="1" colspan="1">0.66 ±0.01</td><td rowspan="1" colspan="1">0.62 ±0.02</td><td rowspan="1" colspan="1">0.63 ±0.02</td><td rowspan="1" colspan="1">0.57 ±0.02</td><td rowspan="1" colspan="1">0.66 ±0.02</td><td rowspan="1" colspan="1">0.69 ±0.02</td></tr><tr><td rowspan="1" colspan="1">[0.53, 0.55]</td><td rowspan="1" colspan="1">[0.60, 0.67]</td><td rowspan="1" colspan="1">[0.60, 0.65]</td><td rowspan="1" colspan="1">[0.65, 0.67]</td><td rowspan="1" colspan="1">[0.59, 0.66]</td><td rowspan="1" colspan="1">[0.61, 0.65]</td><td rowspan="1" colspan="1">[0.49, 0.61]</td><td rowspan="1" colspan="1">[0.62, 0.70]</td><td rowspan="1" colspan="1">[0.65, 0.72]</td></tr><tr><td rowspan="2" colspan="1">
              <bold><abbrev xmlns:xlink="http://www.w3.org/1999/xlink" xlink:title="Maximum diameter of the compound eye" id="ABBRID0E24AE" xlink:type="simple">EL</abbrev>/<abbrev xmlns:xlink="http://www.w3.org/1999/xlink" xlink:title="Absolute cephalic size" id="ABBRID0E54AE" xlink:type="simple">CS</abbrev></bold>
            </td><td rowspan="1" colspan="1">0.25 ±0.01</td><td rowspan="1" colspan="1">0.22 ±0.01</td><td rowspan="1" colspan="1">0.24 ±0.01</td><td rowspan="1" colspan="1">0.25 ±0.01</td><td rowspan="1" colspan="1">0.23 ±0.01</td><td rowspan="1" colspan="1">0.22 ±0.01</td><td rowspan="1" colspan="1">0.25 ±0.01</td><td rowspan="1" colspan="1">0.24 ±0.01</td><td rowspan="1" colspan="1">0.24 ±0.01</td></tr><tr><td rowspan="1" colspan="1">[0.24, 0.26]</td><td rowspan="1" colspan="1">[0.20, 0.24]</td><td rowspan="1" colspan="1">[0.22, 0.26]</td><td rowspan="1" colspan="1">[0.23, 0.26]</td><td rowspan="1" colspan="1">[0.21, 0.25]</td><td rowspan="1" colspan="1">[0.21, 0.23]</td><td rowspan="1" colspan="1">[0.22, 0.28]</td><td rowspan="1" colspan="1">[0.22, 0.26]</td><td rowspan="1" colspan="1">[0.23, 0.26]</td></tr><tr><td rowspan="2" colspan="1">
              <bold><abbrev xmlns:xlink="http://www.w3.org/1999/xlink" xlink:title="Mesosoma width" id="ABBRID0E56AE" xlink:type="simple">MW</abbrev>/<abbrev xmlns:xlink="http://www.w3.org/1999/xlink" xlink:title="Absolute cephalic size" id="ABBRID0ECAAG" xlink:type="simple">CS</abbrev></bold>
            </td><td rowspan="1" colspan="1">0.59 ±0.02</td><td rowspan="1" colspan="1">0.60 ±0.01</td><td rowspan="1" colspan="1">0.55 ±0.01</td><td rowspan="1" colspan="1">0.56 ±0.02</td><td rowspan="1" colspan="1">0.59 ±0.01</td><td rowspan="1" colspan="1">0.53 ±0.03</td><td rowspan="1" colspan="1">0.56 ±0.01</td><td rowspan="1" colspan="1">0.61 ±0.02</td><td rowspan="1" colspan="1">0.58 ±0.01</td></tr><tr><td rowspan="1" colspan="1">[0.57, 0.60]</td><td rowspan="1" colspan="1">[0.56, 0.62]</td><td rowspan="1" colspan="1">[0.52, 0.57]</td><td rowspan="1" colspan="1">[0.54, 0.58]</td><td rowspan="1" colspan="1">[0.58, 0.61]</td><td rowspan="1" colspan="1">[0.50, 0.55]</td><td rowspan="1" colspan="1">[0.54, 0.58]</td><td rowspan="1" colspan="1">[0.58, 0.64]</td><td rowspan="1" colspan="1">[0.56, 0.59]</td></tr><tr><td rowspan="2" colspan="1">
              <bold><abbrev xmlns:xlink="http://www.w3.org/1999/xlink" xlink:title="Maximum width of petiole in dorsal view" id="ABBRID0ECCAG" xlink:type="simple">PEW</abbrev>/<abbrev xmlns:xlink="http://www.w3.org/1999/xlink" xlink:title="Absolute cephalic size" id="ABBRID0EFCAG" xlink:type="simple">CS</abbrev></bold>
            </td><td rowspan="1" colspan="1">0.23 ±0.02</td><td rowspan="1" colspan="1">0.20 ±0.01</td><td rowspan="1" colspan="1">0.22 ±0.01</td><td rowspan="1" colspan="1">0.20 ±0.01</td><td rowspan="1" colspan="1">0.22 ±0.01</td><td rowspan="1" colspan="1">0.19 ±0.00</td><td rowspan="1" colspan="1">0.22 ±0.01</td><td rowspan="1" colspan="1">0.22 ±0.01</td><td rowspan="1" colspan="1">0.21 ±0.01</td></tr><tr><td rowspan="1" colspan="1">[0.21, 0.25]</td><td rowspan="1" colspan="1">[0.19, 0.22]</td><td rowspan="1" colspan="1">[0.21, 0.24]</td><td rowspan="1" colspan="1">[0.20, 0.22]</td><td rowspan="1" colspan="1">[0.20, 0.22]</td><td rowspan="1" colspan="1">[0.19, 0.19]</td><td rowspan="1" colspan="1">[0.20, 0.23]</td><td rowspan="1" colspan="1">[0.21, 0.24]</td><td rowspan="1" colspan="1">[0.20, 0.23]</td></tr><tr><td rowspan="2" colspan="1">
              <bold><abbrev xmlns:xlink="http://www.w3.org/1999/xlink" xlink:title="Postpetiole width" id="ABBRID0EFEAG" xlink:type="simple">PPW</abbrev>/<abbrev xmlns:xlink="http://www.w3.org/1999/xlink" xlink:title="Absolute cephalic size" id="ABBRID0EIEAG" xlink:type="simple">CS</abbrev></bold>
            </td><td rowspan="1" colspan="1">0.31 ±0.01</td><td rowspan="1" colspan="1">0.26 ±0.01</td><td rowspan="1" colspan="1">0.32 ±0.01</td><td rowspan="1" colspan="1">0.28 ±0.01</td><td rowspan="1" colspan="1">0.31 ±0.01</td><td rowspan="1" colspan="1">0.27 ±0.01</td><td rowspan="1" colspan="1">0.33 ±0.01</td><td rowspan="1" colspan="1">0.34 ±0.02</td><td rowspan="1" colspan="1">0.29 ±0.01</td></tr><tr><td rowspan="1" colspan="1">[0.30, 0.33]</td><td rowspan="1" colspan="1">[0.24, 0.30]</td><td rowspan="1" colspan="1">[0.28, 0.35]</td><td rowspan="1" colspan="1">[0.27, 0.28]</td><td rowspan="1" colspan="1">[0.29, 0.33]</td><td rowspan="1" colspan="1">[0.26, 0.28]</td><td rowspan="1" colspan="1">[0.29, 0.35]</td><td rowspan="1" colspan="1">[0.30, 0.36]</td><td rowspan="1" colspan="1">[0.26, 0.31]</td></tr><tr><td rowspan="2" colspan="1">
              <bold><abbrev xmlns:xlink="http://www.w3.org/1999/xlink" xlink:title="(Weber length) Mesosoma length from caudalmost point of propodeal lobe to transition point between anterior pronotal slope and anterior pronotal shield" id="ABBRID0EIGAG" xlink:type="simple">ML</abbrev>/<abbrev xmlns:xlink="http://www.w3.org/1999/xlink" xlink:title="Absolute cephalic size" id="ABBRID0ELGAG" xlink:type="simple">CS</abbrev></bold>
            </td><td rowspan="1" colspan="1">1.30 ±0.01</td><td rowspan="1" colspan="1">1.18 ±0.03</td><td rowspan="1" colspan="1">1.30 ±0.02</td><td rowspan="1" colspan="1">1.27 ±0.04</td><td rowspan="1" colspan="1">1.21 ±0.02</td><td rowspan="1" colspan="1">1.14 ±0.03</td><td rowspan="1" colspan="1">1.29 ±0.03</td><td rowspan="1" colspan="1">1.26 ±0.02</td><td rowspan="1" colspan="1">1.23 ±0.02</td></tr><tr><td rowspan="1" colspan="1">[1.29, 1.31]</td><td rowspan="1" colspan="1">[1.08, 1.23]</td><td rowspan="1" colspan="1">[1.26, 1.36]</td><td rowspan="1" colspan="1">[1.23, 1.31]</td><td rowspan="1" colspan="1">[1.17, 1.23]</td><td rowspan="1" colspan="1">[1.12, 1.19]</td><td rowspan="1" colspan="1">[1.23, 1.36]</td><td rowspan="1" colspan="1">[1.22, 1.32]</td><td rowspan="1" colspan="1">[1.19, 1.26]</td></tr><tr><td rowspan="2" colspan="1">
              <bold><abbrev xmlns:xlink="http://www.w3.org/1999/xlink" xlink:title="Diagonal petiolar length in lateral view; measured from anterior corner of subpetiolar process to dorso-caudal corner of caudal cylinder" id="ABBRID0ELIAG" xlink:type="simple">PEL</abbrev>/<abbrev xmlns:xlink="http://www.w3.org/1999/xlink" xlink:title="Absolute cephalic size" id="ABBRID0EOIAG" xlink:type="simple">CS</abbrev></bold>
            </td><td rowspan="1" colspan="1">0.42 ±0.01</td><td rowspan="1" colspan="1">0.38 ±0.02</td><td rowspan="1" colspan="1">0.46 ±0.02</td><td rowspan="1" colspan="1">0.41 ±0.01</td><td rowspan="1" colspan="1">0.42 ±0.01</td><td rowspan="1" colspan="1">0.39 ±0.01</td><td rowspan="1" colspan="1">0.45 ±0.02</td><td rowspan="1" colspan="1">0.43 ±0.01</td><td rowspan="1" colspan="1">0.41 ±0.02</td></tr><tr><td rowspan="1" colspan="1">[0.41, 0.43]</td><td rowspan="1" colspan="1">[0.34, 0.42]</td><td rowspan="1" colspan="1">[0.41, 0.49]</td><td rowspan="1" colspan="1">[0.39, 0.42]</td><td rowspan="1" colspan="1">[0.40, 0.43]</td><td rowspan="1" colspan="1">[0.38, 0.40]</td><td rowspan="1" colspan="1">[0.42, 0.47]</td><td rowspan="1" colspan="1">[0.41, 0.47]</td><td rowspan="1" colspan="1">[0.38, 0.44]</td></tr><tr><td rowspan="2" colspan="1">
              <bold><abbrev xmlns:xlink="http://www.w3.org/1999/xlink" xlink:title="Length of the petiolar node" id="ABBRID0EOKAG" xlink:type="simple">NOL</abbrev>/<abbrev xmlns:xlink="http://www.w3.org/1999/xlink" xlink:title="Absolute cephalic size" id="ABBRID0ERKAG" xlink:type="simple">CS</abbrev></bold>
            </td><td rowspan="1" colspan="1">0.26 ±0.01</td><td rowspan="1" colspan="1">0.23 ±0.01</td><td rowspan="1" colspan="1">0.32 ±0.01</td><td rowspan="1" colspan="1">0.26 ±0.01</td><td rowspan="1" colspan="1">0.23 ±0.01</td><td rowspan="1" colspan="1">0.24 ±0.02</td><td rowspan="1" colspan="1">0.26 ±0.02</td><td rowspan="1" colspan="1">0.28 ±0.01</td><td rowspan="1" colspan="1">0.25 ±0.02</td></tr><tr><td rowspan="1" colspan="1">[0.25, 0.27]</td><td rowspan="1" colspan="1">[0.20, 0.25]</td><td rowspan="1" colspan="1">[0.28, 0.34]</td><td rowspan="1" colspan="1">[0.25, 0.26]</td><td rowspan="1" colspan="1">[0.22, 0.25]</td><td rowspan="1" colspan="1">[0.22, 0.26]</td><td rowspan="1" colspan="1">[0.22, 0.29]</td><td rowspan="1" colspan="1">[0.26, 0.31]</td><td rowspan="1" colspan="1">[0.22, 0.27]</td></tr><tr><td rowspan="2" colspan="1">
              <bold><abbrev xmlns:xlink="http://www.w3.org/1999/xlink" xlink:title="Maximum distance from the center of the propodeal stigma to the anteroventral corner of the ventrolateral margin of the metapleuron" id="ABBRID0ERMAG" xlink:type="simple">MPST</abbrev>/<abbrev xmlns:xlink="http://www.w3.org/1999/xlink" xlink:title="Absolute cephalic size" id="ABBRID0EUMAG" xlink:type="simple">CS</abbrev></bold>
            </td><td rowspan="1" colspan="1">0.42 ±0.01</td><td rowspan="1" colspan="1">0.39 ±0.01</td><td rowspan="1" colspan="1">0.41 ±0.01</td><td rowspan="1" colspan="1">0.40 ±0.02</td><td rowspan="1" colspan="1">0.41 ±0.01</td><td rowspan="1" colspan="1">0.37 ±0.01</td><td rowspan="1" colspan="1">0.41 ±0.01</td><td rowspan="1" colspan="1">0.40 ±0.01</td><td rowspan="1" colspan="1">0.40 ±0.01</td></tr><tr><td rowspan="1" colspan="1">[0.41, 0.43]</td><td rowspan="1" colspan="1">[0.37, 0.41]</td><td rowspan="1" colspan="1">[0.37, 0.43]</td><td rowspan="1" colspan="1">[0.38, 0.41]</td><td rowspan="1" colspan="1">[0.40, 0.41]</td><td rowspan="1" colspan="1">[0.36, 0.38]</td><td rowspan="1" colspan="1">[0.38, 0.45]</td><td rowspan="1" colspan="1">[0.39, 0.42]</td><td rowspan="1" colspan="1">[0.38, 0.43]</td></tr><tr><td rowspan="2" colspan="1">
              <bold><abbrev xmlns:xlink="http://www.w3.org/1999/xlink" xlink:title="maximum petiole height" id="ABBRID0EUOAG" xlink:type="simple">PEH</abbrev>/<abbrev xmlns:xlink="http://www.w3.org/1999/xlink" xlink:title="Absolute cephalic size" id="ABBRID0EXOAG" xlink:type="simple">CS</abbrev></bold>
            </td><td rowspan="1" colspan="1">0.28 ±0.02</td><td rowspan="1" colspan="1">0.27 ±0.01</td><td rowspan="1" colspan="1">0.27 ±0.01</td><td rowspan="1" colspan="1">0.27 ±0.01</td><td rowspan="1" colspan="1">0.31 ±0.01</td><td rowspan="1" colspan="1">0.24 ±0.01</td><td rowspan="1" colspan="1">0.31 ±0.02</td><td rowspan="1" colspan="1">0.28 ±0.01</td><td rowspan="1" colspan="1">0.27 ±0.01</td></tr><tr><td rowspan="1" colspan="1">[0.26, 0.30]</td><td rowspan="1" colspan="1">[0.24, 0.30]</td><td rowspan="1" colspan="1">[0.26, 0.30]</td><td rowspan="1" colspan="1">[0.25, 0.28]</td><td rowspan="1" colspan="1">[0.29, 0.33]</td><td rowspan="1" colspan="1">[0.22, 0.25]</td><td rowspan="1" colspan="1">[0.26, 0.34]</td><td rowspan="1" colspan="1">[0.27, 0.31]</td><td rowspan="1" colspan="1">[0.25, 0.29]</td></tr><tr><td rowspan="2" colspan="1">
              <bold><abbrev xmlns:xlink="http://www.w3.org/1999/xlink" xlink:title="maximum height of the petiolar node" id="ABBRID0EXQAG" xlink:type="simple">NOH</abbrev>/<abbrev xmlns:xlink="http://www.w3.org/1999/xlink" xlink:title="Absolute cephalic size" id="ABBRID0E1QAG" xlink:type="simple">CS</abbrev></bold>
            </td><td rowspan="1" colspan="1">0.10 ±0.01</td><td rowspan="1" colspan="1">0.12 ±0.02</td><td rowspan="1" colspan="1">0.10 ±0.01</td><td rowspan="1" colspan="1">0.10 ±0.01</td><td rowspan="1" colspan="1">0.13 ±0.00</td><td rowspan="1" colspan="1">0.09 ±0.01</td><td rowspan="1" colspan="1">0.13 ±0.01</td><td rowspan="1" colspan="1">0.11 ±0.01</td><td rowspan="1" colspan="1">0.09 ±0.01</td></tr><tr><td rowspan="1" colspan="1">[0.08, 0.10]</td><td rowspan="1" colspan="1">[0.10, 0.15]</td><td rowspan="1" colspan="1">[0.09, 0.12]</td><td rowspan="1" colspan="1">[0.09, 0.11]</td><td rowspan="1" colspan="1">[0.12, 0.14]</td><td rowspan="1" colspan="1">[0.08, 0.09]</td><td rowspan="1" colspan="1">[0.11, 0.15]</td><td rowspan="1" colspan="1">[0.09, 0.13]</td><td rowspan="1" colspan="1">[0.07, 0.11]</td></tr><tr><td rowspan="2" colspan="1">
              <bold><abbrev xmlns:xlink="http://www.w3.org/1999/xlink" xlink:title="Maximum height of the postpetiole in lateral view" id="ABBRID0E1SAG" xlink:type="simple">PPH</abbrev>/<abbrev xmlns:xlink="http://www.w3.org/1999/xlink" xlink:title="Absolute cephalic size" id="ABBRID0E4SAG" xlink:type="simple">CS</abbrev></bold>
            </td><td rowspan="1" colspan="1">0.25 ±0.01</td><td rowspan="1" colspan="1">0.23 ±0.02</td><td rowspan="1" colspan="1">0.27 ±0.01</td><td rowspan="1" colspan="1">0.22 ±0.01</td><td rowspan="1" colspan="1">0.28 ±0.01</td><td rowspan="1" colspan="1">0.21 ±0.01</td><td rowspan="1" colspan="1">0.26 ±0.01</td><td rowspan="1" colspan="1">0.28 ±0.01</td><td rowspan="1" colspan="1">0.22 ±0.01</td></tr><tr><td rowspan="1" colspan="1">[0.24, 0.26]</td><td rowspan="1" colspan="1">[0.18, 0.27]</td><td rowspan="1" colspan="1">[0.25, 0.30]</td><td rowspan="1" colspan="1">[0.22, 0.23]</td><td rowspan="1" colspan="1">[0.26, 0.30]</td><td rowspan="1" colspan="1">[0.21, 0.22]</td><td rowspan="1" colspan="1">[0.23, 0.29]</td><td rowspan="1" colspan="1">[0.26, 0.29]</td><td rowspan="1" colspan="1">[0.19, 0.24]</td></tr><tr><td rowspan="2" colspan="1">
              <bold><abbrev xmlns:xlink="http://www.w3.org/1999/xlink" xlink:title="Postpetiole length" id="ABBRID0E4UAG" xlink:type="simple">PPL</abbrev>/<abbrev xmlns:xlink="http://www.w3.org/1999/xlink" xlink:title="Absolute cephalic size" id="ABBRID0EAVAG" xlink:type="simple">CS</abbrev></bold>
            </td><td rowspan="1" colspan="1">0.20 ±0.02</td><td rowspan="1" colspan="1">0.18 ±0.02</td><td rowspan="1" colspan="1">0.29 ±0.01</td><td rowspan="1" colspan="1">0.19 ±0.01</td><td rowspan="1" colspan="1">0.21 ±0.01</td><td rowspan="1" colspan="1">0.21 ±0.00</td><td rowspan="1" colspan="1">0.24 ±0.01</td><td rowspan="1" colspan="1">0.28 ±0.02</td><td rowspan="1" colspan="1">0.21 ±0.01</td></tr><tr><td rowspan="1" colspan="1">[0.18, 0.22]</td><td rowspan="1" colspan="1">[0.15, 0.21]</td><td rowspan="1" colspan="1">[0.26, 0.31]</td><td rowspan="1" colspan="1">[0.18, 0.21]</td><td rowspan="1" colspan="1">[0.18, 0.23]</td><td rowspan="1" colspan="1">[0.21, 0.21]</td><td rowspan="1" colspan="1">[0.22, 0.26]</td><td rowspan="1" colspan="1">[0.26, 0.31]</td><td rowspan="1" colspan="1">[0.19, 0.23]</td></tr></tbody></table></table-wrap></tp:treatment-sec></tp:taxon-treatment>
